# Supplementary material for: Validation of CDC45 as a novel biomarker for diagnosis and prognosis of gastric cancer
Source: PeerJ. 2024 Mar 18;12:e17130. doi: 10.7717/peerj.17130 (PMC10956518; doi:10.7717/peerj.17130)
Supplement: Supplemental Information 1 [file peerj-12-17130-s001.zip]

Archive with 14 entries (13 files):
- IHC-RAW-DATA/
- IHC-RAW-DATA/N1.jpg
- IHC-RAW-DATA/N2.jpg
- IHC-RAW-DATA/N3.jpg
- IHC-RAW-DATA/N4.jpg
- IHC-RAW-DATA/N5.jpg
- IHC-RAW-DATA/N6.jpg
- IHC-RAW-DATA/N7.jpg
- IHC-RAW-DATA/T1.jpg
- IHC-RAW-DATA/T2.jpg
- IHC-RAW-DATA/T3.jpg
- IHC-RAW-DATA/T4.jpg
- IHC-RAW-DATA/T5.jpg
- IHC-RAW-DATA/T6.jpg
