# Supplementary material for: Validation of CDC45 as a novel biomarker for diagnosis and prognosis of gastric cancer
Source: PeerJ. 2024 Mar 18;12:e17130. doi: 10.7717/peerj.17130 (PMC10956518; doi:10.7717/peerj.17130)
Supplement: Supplemental Information 2 [file peerj-12-17130-s002.zip]

Archive with 7 entries (6 files):
- RT-qPCR RAWDATA/
- RT-qPCR RAWDATA/20230630-WA1-WA8.txt
- RT-qPCR RAWDATA/20230703-CJL-2-W18,P1~P7.txt
- RT-qPCR RAWDATA/20230703-WA9-WA17(NO12).txt
- RT-qPCR RAWDATA/20230704-CJL-P8-16,NO12.txt
- RT-qPCR RAWDATA/20230707-CJL-W20-21,P17-21.txt
- RT-qPCR RAWDATA/qPCR amplification and melting curve data for CDC45 and GAPDH.docx
