# Supplementary material for: Validation of CDC45 as a novel biomarker for diagnosis and prognosis of gastric cancer
Source: PeerJ. 2024 Mar 18;12:e17130. doi: 10.7717/peerj.17130 (PMC10956518; doi:10.7717/peerj.17130)
Supplement: Supplemental Information 2 [file peerj-12-17130-s002.zip › RT-qPCR RAWDATA/20230630-WA1-WA8.txt]

Experiment: 20230630-CJL-WA Selected Filter: SYBR Green I / HRM Dye (465-510)
Include	Color	Pos	Name	Cp	Concentration	Standard	Status
True	255	A1	W1	21.06		0
True	255	A2	W1	21.19		0
True	255	A3	W1	21.24		0
True	255	A4	W1	27.60		0
True	255	A5	W1	27.77		0
True	255	A6	W1	27.76		0
True	255	A7	W1	29.25		0
True	255	A8	W1	29.09		0
True	255	A9	W1	29.54		0
True	255	B1	W2	19.33		0
True	255	B2	W2	19.49		0
True	255	B3	W2	18.64		0
True	255	B4	W2	26.85		0
True	255	B5	W2	26.91		0
True	255	B6	W2	26.90		0
True	255	B7	W2	26.13		0
True	255	B8	W2	26.50		0
True	255	B9	W2	26.50		0
True	255	C1	W3	20.22		0
True	255	C2	W3	20.28		0
True	255	C3	W3	20.22		0
True	255	C4	W3	25.64		0
True	255	C5	W3	25.74		0
True	255	C6	W3	25.70		0
True	255	C7	W3	26.30		0
True	255	C8	W3	26.51		0
True	255	C9	W3	26.47		0
True	255	D1	W4	18.74		0
True	255	D2	W4	19.32		0
True	255	D3	W4	19.26		0
True	255	D4	W4	26.04		0
True	255	D5	W4	26.06		0
True	255	D6	W4	25.97		0
True	255	D7	W4	24.68		0
True	255	D8	W4	24.17		0
True	255	D9	W4	24.47		0
True	255	E1	W5	25.52		0
True	255	E2	W5	25.48		0
True	255	E3	W5	25.50		0
True	255	E4	W5	35.00		0	> - Late Cp call (last five cycles) has higher uncertainty
True	65280	E5	W5			0
True	255	E6	W5	35.00		0	> - Late Cp call (last five cycles) has higher uncertainty
True	255	E7	W5	35.00		0	> - Late Cp call (last five cycles) has higher uncertainty
True	255	E8	W5	35.00		0	> - Late Cp call (last five cycles) has higher uncertainty
True	65280	E9	W5			0
True	255	F1	W6	19.72		0
True	255	F2	W6	19.76		0
True	255	F3	W6	19.72		0
True	255	F4	W6	25.34		0
True	255	F5	W6	25.57		0
True	255	F6	W6	25.37		0
True	255	F7	W6	25.71		0
True	255	F8	W6	25.73		0
True	255	F9	W6	25.75		0
True	255	G1	W7	22.19		0
True	255	G2	W7	22.20		0
True	255	G3	W7	22.06		0
True	255	G4	W7	30.21		0
True	255	G5	W7	30.37		0
True	255	G6	W7	30.62		0
True	255	G7	W7	29.32		0
True	255	G8	W7	29.56		0
True	255	G9	W7	29.72		0
True	255	H1	W8	24.18		0
True	255	H2	W8	24.51		0
True	255	H3	W8	24.21		0
True	255	H4	W8	29.12		0
True	255	H5	W8	29.09		0
True	255	H6	W8	29.13		0
True	255	H7	W8	31.49		0
True	255	H8	W8	31.11		0
True	255	H9	W8	31.61		0
