# Supplementary material for: Validation of CDC45 as a novel biomarker for diagnosis and prognosis of gastric cancer
Source: PeerJ. 2024 Mar 18;12:e17130. doi: 10.7717/peerj.17130 (PMC10956518; doi:10.7717/peerj.17130)
Supplement: Supplemental Information 2 [file peerj-12-17130-s002.zip › RT-qPCR RAWDATA/20230703-CJL-2-W18,P1~P7.txt]

Experiment: 20230703-CJL-2 Selected Filter: SYBR Green I / HRM Dye (465-510)
Include	Color	Pos	Name	Cp	Concentration	Standard	Status
True	255	B1	P1	23.07		0
True	255	B2	P1	23.00		0
True	255	B3	P1	23.19		0
True	255	B4	P1	35.00		0	> - Late Cp call (last five cycles) has higher uncertainty
True	255	B5	P1	33.29		0
True	255	B6	P1	33.39		0
True	255	B7	P1	32.78		0
True	255	B8	P1	33.03		0
True	255	B9	P1	33.02		0
True	255	C1	P2	17.62		0
True	255	C2	P2	17.70		0
True	255	C3	P2	17.76		0
True	65280	C4	P2			0
True	255	C5	P2	25.10		0
True	255	C6	P2	25.00		0
True	255	C7	P2	24.89		0
True	255	C8	P2	25.05		0
True	255	C9	P2	25.06		0
True	255	D1	P3	17.97		0
True	255	D2	P3	17.94		0
True	255	D3	P3	19.10		0
True	255	D4	P3	30.51		0
True	255	D5	P3	29.39		0
True	255	D6	P3	30.38		0
True	255	D7	P3	25.89		0
True	255	D8	P3	25.73		0
True	255	D9	P3	25.74		0
True	255	E1	P4	20.59		0
True	255	E2	P4	20.54		0
True	255	E3	P4	20.67		0
True	255	E4	P4	27.12		0
True	255	E5	P4	27.20		0
True	255	E6	P4	27.28		0
True	255	E7	P4	27.82		0
True	255	E8	P4	27.79		0
True	255	E9	P4	27.47		0
True	255	F1	P5	27.52		0
True	255	F2	P5	27.56		0
True	255	F3	P5	27.83		0
True	65280	F4	P5			0
True	65280	F5	P5			0
True	65280	F6	P5			0
True	65280	F7	P5			0
True	65280	F8	P5			0
True	65280	F9	P5			0
True	255	G1	P6	23.80		0
True	255	G2	P6	23.95		0
True	255	G3	P6	23.79		0
True	255	G4	P6	32.67		0
True	255	G5	P6	33.14		0
True	255	G6	P6	32.80		0
True	255	G7	P6	31.13		0
True	255	G8	P6	31.06		0
True	255	G9	P6	31.68		0
True	255	H1	P7	16.33		0
True	255	H2	P7	16.34		0
True	255	H3	P7	16.51		0
True	255	H4	P7	23.81		0
True	255	H5	P7	23.31		0
True	255	H6	P7	23.11		0
True	255	H7	P7	22.86		0
True	255	H8	P7	22.82		0
True	255	H9	P7	22.87		0
True	65280	A10	Sample 10			0
True	65280	A11	Sample 11			0
True	65280	A12	Sample 12			0
True	65280	B10	Sample 22			0
True	65280	B11	Sample 23			0
True	65280	B12	Sample 24			0
True	65280	C10	Sample 34			0
True	65280	C11	Sample 35			0
True	65280	C12	Sample 36			0
True	65280	D10	Sample 46			0
True	65280	D11	Sample 47			0
True	65280	D12	Sample 48			0
True	65280	E10	Sample 58			0
True	65280	E11	Sample 59			0
True	65280	E12	Sample 60			0
True	65280	F10	Sample 70			0
True	65280	F11	Sample 71			0
True	65280	F12	Sample 72			0
True	65280	G10	Sample 82			0
True	65280	G11	Sample 83			0
True	65280	G12	Sample 84			0
True	65280	H10	Sample 94			0
True	65280	H11	Sample 95			0
True	65280	H12	Sample 96			0
True	255	A1	WA18	16.12		0
True	255	A2	WA18	16.13		0
True	255	A3	WA18	16.26		0
True	255	A4	WA18	24.20		0
True	255	A5	WA18	23.57		0
True	255	A6	WA18	23.37		0
True	255	A7	WA18	22.68		0
True	255	A8	WA18	22.81		0
True	255	A9	WA18	22.69		0
