# Supplementary material for: Validation of CDC45 as a novel biomarker for diagnosis and prognosis of gastric cancer
Source: PeerJ. 2024 Mar 18;12:e17130. doi: 10.7717/peerj.17130 (PMC10956518; doi:10.7717/peerj.17130)
Supplement: Supplemental Information 2 [file peerj-12-17130-s002.zip › RT-qPCR RAWDATA/20230703-WA9-WA17(NO12).txt]

Experiment: 20230703-CJL Selected Filter: SYBR Green I / HRM Dye (465-510)
Include	Color	Pos	Name	Cp	Concentration	Standard	Status
True	255	A1	WA9	20.03		0
True	255	A2	WA9	20.11		0
True	255	A3	WA9	20.06		0
True	255	A4	WA9	28.08		0
True	255	A5	WA9	28.17		0
True	255	A6	WA9	28.06		0
True	255	A7	WA9	25.99		0
True	255	A8	WA9	26.12		0
True	255	A9	WA9	26.14		0
True	255	B1	WA10	16.58		0
True	255	B2	WA10	16.72		0
True	255	B3	WA10	16.58		0
True	255	B4	WA10	22.90		0
True	255	B5	WA10	23.08		0
True	255	B6	WA10	22.95		0
True	255	B7	WA10	21.51		0
True	255	B8	WA10	21.38		0
True	255	B9	WA10	20.83		0
True	255	C1	WA11	19.13		0
True	255	C2	WA11	19.45		0
True	255	C3	WA11	19.28		0
True	255	C4	WA11	23.63		0
True	255	C5	WA11	23.68		0
True	255	C6	WA11	23.72		0
True	255	C7	WA11	23.64		0
True	255	C8	WA11	23.72		0
True	255	C9	WA11	23.59		0
True	255	D1	WA13	24.51		0
True	255	D2	WA13	24.48		0
True	255	D3	WA13	24.56		0
True	255	D4	WA13	29.57		0
True	255	D5	WA13	29.51		0
True	255	D6	WA13	29.67		0
True	255	D7	WA13	32.42		0
True	255	D8	WA13	32.34		0
True	255	D9	WA13	32.28		0
True	255	E1	WA14	20.85		0
True	255	E2	WA14	20.89		0
True	255	E3	WA14	20.97		0
True	255	E4	WA14	26.09		0
True	255	E5	WA14	26.10		0
True	255	E6	WA14	26.20		0
True	255	E7	WA14	26.22		0
True	255	E8	WA14	26.27		0
True	255	E9	WA14	26.35		0
True	255	F1	WA15	16.74		0
True	255	F2	WA15	16.77		0
True	255	F3	WA15	16.10		0
True	255	F4	WA15	22.62		0
True	255	F5	WA15	22.63		0
True	255	F6	WA15	22.84		0
True	255	F7	WA15	22.06		0
True	255	F8	WA15	21.59		0
True	255	F9	WA15	20.56		0
True	255	G1	WA16	22.19		0
True	255	G2	WA16	22.19		0
True	255	G3	WA16	22.28		0
True	255	G4	WA16	26.60		0
True	255	G5	WA16	26.71		0
True	255	G6	WA16	26.32		0
True	255	G7	WA16	28.25		0
True	255	G8	WA16	27.94		0
True	255	G9	WA16	28.17		0
