# Supplementary material for: Validation of CDC45 as a novel biomarker for diagnosis and prognosis of gastric cancer
Source: PeerJ. 2024 Mar 18;12:e17130. doi: 10.7717/peerj.17130 (PMC10956518; doi:10.7717/peerj.17130)
Supplement: Supplemental Information 2 [file peerj-12-17130-s002.zip › RT-qPCR RAWDATA/20230704-CJL-P8-16,NO12.txt]

Experiment: 20230704-CJL Selected Filter: SYBR Green I / HRM Dye (465-510)
Include	Color	Pos	Name	Cp	Concentration	Standard	Status
True	255	C1	P10	23.30		0
True	255	C2	P10	23.31		0
True	255	C3	P10	23.46		0
True	255	C4	P10	29.48		0
True	255	C5	P10	29.46		0
True	255	C6	P10	29.49		0
True	255	C7	P10	30.62		0
True	255	C8	P10	30.34		0
True	255	C9	P10	30.24		0
True	255	D1	P11	16.83		0
True	255	D2	P11	16.67		0
True	255	D3	P11	17.04		0
True	255	D4	P11	27.02		0
True	255	D5	P11	26.74		0
True	255	D6	P11	26.33		0
True	255	D7	P11	23.25		0
True	255	D8	P11	22.81		0
True	255	D9	P11	22.84		0
True	255	E1	P13	18.22		0
True	255	E2	P13	18.21		0
True	255	E3	P13	18.23		0
True	255	E4	P13	25.70		0
True	255	E5	P13	25.71		0
True	255	E6	P13	25.78		0
True	255	E7	P13	25.37		0
True	255	E8	P13	25.31		0
True	255	E9	P13	25.52		0
True	255	F1	P14	20.96		0
True	255	F2	P14	20.82		0
True	255	F3	P14	21.33		0
True	255	F4	P14	27.54		0
True	255	F5	P14	27.64		0
True	255	F6	P14	27.14		0
True	255	F7	P14	26.76		0
True	255	F8	P14	26.66		0
True	255	F9	P14	27.76		0
True	255	G1	P15	22.94		0
True	255	G2	P15	23.24		0
True	255	G3	P15	23.63		0
True	255	G4	P15	27.21		0
True	255	G5	P15	27.35		0
True	255	G6	P15	26.67		0
True	255	G7	P15	28.57		0
True	255	G8	P15	30.33		0
True	255	G9	P15	30.85		0
True	255	H1	P16	27.19		0
True	255	H2	P16	26.79		0
True	255	H3	P16	26.48		0
True	65280	H4	P16			0
True	65280	H5	P16			0
True	65280	H6	P16			0
True	65280	H7	P16			0
True	255	H8	P16	35.00		0	> - Late Cp call (last five cycles) has higher uncertainty
True	65280	H9	P16			0
True	255	A1	P8	25.94		0
True	255	A2	P8	25.73		0
True	255	A3	P8	25.51		0
True	65280	A4	P8			0
True	65280	A5	P8			0
True	65280	A6	P8			0
True	65280	A7	P8			0
True	65280	A8	P8			0
True	65280	A9	P8			0
True	255	B1	P9	26.81		0
True	255	B2	P9	26.86		0
True	255	B3	P9	26.82		0
True	65280	B4	P9			0
True	65280	B5	P9			0
True	65280	B6	P9			0
True	65280	B7	P9			0
True	65280	B8	P9			0
True	65280	B9	P9			0
True	65280	A10	Sample 10			0
True	65280	A11	Sample 11			0
True	65280	A12	Sample 12			0
True	65280	B10	Sample 22			0
True	65280	B11	Sample 23			0
True	65280	B12	Sample 24			0
True	65280	C10	Sample 34			0
True	65280	C11	Sample 35			0
True	65280	C12	Sample 36			0
True	65280	D10	Sample 46			0
True	65280	D11	Sample 47			0
True	65280	D12	Sample 48			0
True	65280	E10	Sample 58			0
True	65280	E11	Sample 59			0
True	65280	E12	Sample 60			0
True	65280	F10	Sample 70			0
True	65280	F11	Sample 71			0
True	65280	F12	Sample 72			0
True	65280	G10	Sample 82			0
True	65280	G11	Sample 83			0
True	65280	G12	Sample 84			0
True	65280	H10	Sample 94			0
True	65280	H11	Sample 95			0
True	65280	H12	Sample 96			0
