# Supplementary material for: Validation of CDC45 as a novel biomarker for diagnosis and prognosis of gastric cancer
Source: PeerJ. 2024 Mar 18;12:e17130. doi: 10.7717/peerj.17130 (PMC10956518; doi:10.7717/peerj.17130)
Supplement: Supplemental Information 2 [file peerj-12-17130-s002.zip › RT-qPCR RAWDATA/20230707-CJL-W20-21,P17-21.txt]

Experiment: 20230707-CJL Selected Filter: SYBR Green I / HRM Dye (465-510)
Include	Color	Pos	Name	Cp	Concentration	Standard	Status
True	255	C1	P17	28.44		0
True	255	C2	P17	28.11		0
True	255	C3	P17	28.56		0
True	16711680	C4	P17	28.87		0	? - Detector Call uncertain
True	255	C5	P17	35.00		0	> - Late Cp call (last five cycles) has higher uncertainty
True	65280	C6	P17			0
True	255	C7	P17	35.00		0	> - Late Cp call (last five cycles) has higher uncertainty
True	65280	C8	P17			0
True	16711680	C9	P17	35.00		0	?, > - Detector Call uncertain, Late Cp call (last five cycles) has higher uncertainty
True	255	D1	P18	22.28		0
True	255	D2	P18	22.34		0
True	255	D3	P18	22.50		0
True	255	D4	P18	27.99		0
True	255	D5	P18	27.92		0
True	255	D6	P18	28.07		0
True	255	D7	P18	27.24		0
True	255	D8	P18	27.17		0
True	255	D9	P18	27.28		0
True	255	E1	P20	21.33		0
True	255	E2	P20	21.50		0
True	255	E3	P20	21.60		0
True	255	E4	P20	29.84		0
True	255	E5	P20	29.68		0
True	255	E6	P20	29.79		0
True	255	E7	P20	26.39		0
True	255	E8	P20	26.35		0
True	255	E9	P20	26.36		0
True	255	F1	P21	18.25		0
True	255	F2	P21	18.38		0
True	255	F3	P21	18.45		0
True	255	F4	P21	30.69		0
True	255	F5	P21	30.71		0
True	255	F6	P21	30.87		0
True	255	F7	P21	25.19		0
True	255	F8	P21	25.48		0
True	255	F9	P21	25.29		0
True	255	G1	P5	27.61		0
True	255	G2	P5	27.90		0
True	255	G3	P5	28.09		0
True	255	G4	P5	27.95		0
True	65280	G5	P5			0
True	65280	G6	P5			0
True	65280	G7	P5			0
True	65280	G8	P5			0
True	65280	G9	P5			0
True	65280	A10	Sample 10			0
True	65280	A11	Sample 11			0
True	65280	A12	Sample 12			0
True	65280	B10	Sample 22			0
True	65280	B11	Sample 23			0
True	65280	B12	Sample 24			0
True	65280	C10	Sample 34			0
True	65280	C11	Sample 35			0
True	65280	C12	Sample 36			0
True	65280	D10	Sample 46			0
True	65280	D11	Sample 47			0
True	65280	D12	Sample 48			0
True	65280	E10	Sample 58			0
True	65280	E11	Sample 59			0
True	65280	E12	Sample 60			0
True	65280	F10	Sample 70			0
True	65280	F11	Sample 71			0
True	65280	F12	Sample 72			0
True	65280	G10	Sample 82			0
True	65280	G11	Sample 83			0
True	65280	G12	Sample 84			0
True	65280	H10	Sample 94			0
True	65280	H11	Sample 95			0
True	65280	H12	Sample 96			0
True	255	A1	W20	19.67		0
True	255	A2	W20	19.91		0
True	255	A3	W20	19.74		0
True	255	A4	W20	25.08		0
True	255	A5	W20	25.13		0
True	255	A6	W20	25.24		0
True	255	A7	W20	25.80		0
True	255	A8	W20	25.74		0
True	255	A9	W20	25.79		0
True	255	B1	W21	19.49		0
True	255	B2	W21	19.66		0
True	255	B3	W21	19.70		0
True	255	B4	W21	26.87		0
True	255	B5	W21	26.71		0
True	255	B6	W21	26.77		0
True	255	B7	W21	26.07		0
True	255	B8	W21	26.31		0
True	255	B9	W21	26.11		0
True	255	H1	W5	25.08		0
True	255	H2	W5	25.46		0
True	255	H3	W5	25.47		0
True	255	H4	W5	25.13		0
True	255	H5	W5	35.00		0	> - Late Cp call (last five cycles) has higher uncertainty
True	65280	H6	W5			0
True	65280	H7	W5			0
True	255	H8	W5	35.00		0	> - Late Cp call (last five cycles) has higher uncertainty
True	65280	H9	W5			0
