# Supplementary material for: Validation of CDC45 as a novel biomarker for diagnosis and prognosis of gastric cancer
Source: PeerJ. 2024 Mar 18;12:e17130. doi: 10.7717/peerj.17130 (PMC10956518; doi:10.7717/peerj.17130)
Supplement: Supplemental Information 3 [file peerj-12-17130-s003.xlsx]

## Sheet:  The data sources in this study
Dataset	Database	Data type	Sample information
TCGA-STAD	TCGA	mRNA expression data&Clinical information	32 normals, 414 GCs( 27 GCs and 27 matched normal tissue), and 370 GCs with complete survival data
GTEx（gastric）	GTEx	mRNA expression data	210 normals
GSE13911	GEO	mRNA expression data	31 GCs and 31 matched normal tissue
GSE29272	GEO	mRNA expression data	134 GCs and 134 matched normal tissue
GSE118916	GEO	mRNA expression data	15 GCs and 15 matched normal tissue
GSE66229	GEO	mRNA expression data &Clinical information	100 normals and 300 GCs( with complete survival data)
GSE84433	GEO	mRNA expression data&Clinical information	357 GCs with complete survival data
GSE84437	GEO	mRNA expression data&Clinical information	433 GCs with complete survival data
