# Supplementary material for: Validation of CDC45 as a novel biomarker for diagnosis and prognosis of gastric cancer
Source: PeerJ. 2024 Mar 18;12:e17130. doi: 10.7717/peerj.17130 (PMC10956518; doi:10.7717/peerj.17130)
Supplement: Supplemental Information 4 [file peerj-12-17130-s004.xlsx]

## Sheet:  The characteris of GC
GC	GENDER	age	diagnose	Pairs adjacent tissues
WA1	female	61	Moderately differentiated adenocarcinoma of gastric horn	AP1
WA2	male	53	Gastric Angle - antrum - superficial poorly differentiated adenocarcinoma of gastric body surface	AP2
WA3	female	54	Gastric adenocarcinoma	AP3
WA4	female	75	Early gastric (0-IIb) moderately differentiated tubular adenocarcinoma, invading the mucous muscle layer	AP4
WA6	male	65	Antrum carcinoma	AP6
WA7	female	51	Antral adenocarcinoma with multiple abdominal metastases (cT4b)	AP7
WA10	male	56	Highly differentiated tubular adenocarcinoma of posterior wall of stomach body	AP10
WA11	male	40	Ulcerated moderately differentiated adenocarcinoma in the lateral curvature of gastric antrum	AP11
WA13	male	63	Early gastric poorly differentiated adenocarcinoma (0-Ⅱc type), partly sig-ring cell carcinoma (20%),	AP13
WA14	male	65	Gastric ulcerative moderately differentiated tubular adenocarcinoma	AP14
WA20	male	63	Early gastric poorly differentiated adenocarcinoma (0-Ⅱc type),	AP20
WA21	female	37	Low adhesion carcinoma, mostly signet-ring cell carcinoma	AP21

## Sheet: sample source
NO.	NAME	GENDER	age	ID	diagnose
WA1		female	61		Moderately differentiated adenocarcinoma of gastric horn
WA2		male	53		Gastric Angle - antrum - superficial poorly differentiated adenocarcinoma of gastric body surface
WA3		female	54		Gastric adenocarcinoma
WA4		female	75		Early gastric (0-IIb) moderately differentiated tubular adenocarcinoma, invading the mucous muscle layer
WA6		male	65		Antrum carcinoma
WA7		female	51		Antral adenocarcinoma with multiple abdominal metastases (cT4b)
WA10		male	56		Highly differentiated tubular adenocarcinoma of posterior wall of stomach body
WA11		male	40		Ulcerated moderately differentiated adenocarcinoma in the lateral curvature of gastric antrum
WA13		male	63		Early gastric poorly differentiated adenocarcinoma (0-Ⅱc type), partly sig-ring cell carcinoma (20%),
WA14		male	65		Gastric ulcerative moderately differentiated tubular adenocarcinoma
WA20		male	63		Early gastric poorly differentiated adenocarcinoma (0-Ⅱc type),
WA21		female	37		Low adhesion carcinoma, mostly signet-ring cell carcinoma
