# Supplementary material for: Validation of CDC45 as a novel biomarker for diagnosis and prognosis of gastric cancer
Source: PeerJ. 2024 Mar 18;12:e17130. doi: 10.7717/peerj.17130 (PMC10956518; doi:10.7717/peerj.17130)
Supplement: Supplemental Information 5 [file peerj-12-17130-s005.xlsx]

## Sheet: Stomach Adenocarcinoma (TCGA, F
Correlated Gene	Cytoband	Spearman's Correlation	p-Value	q-Value
CDCA5	11q13.1	0.791	3.01e-80	6.05e-76
CENPM	22q13.2	0.774	5.8e-75	5.83e-71
RAD54L	1p34.1	0.764	5.88e-72	3.94e-68
FEN1	11q12.2	0.76	1.35e-70	5.68e-67
RANBP1	22q11.21	0.76	1.41e-70	5.68e-67
MCM2	3q21.3	0.759	2.72e-70	9.09e-67
RAD51	15q15.1	0.755	3.74e-69	1.07e-65
DTL	1q32.3	0.752	1.95e-68	4.9e-65
ASF1B	19p13.12	0.751	3.74e-68	8.35e-65
GINS2	16q24.1	0.751	5.26e-68	1.06e-64
NCAPH	2q11.2	0.75	5.9e-68	1.08e-64
ORC6	16q11.2	0.75	9.59e-68	1.48e-64
ORC1	1p32.3	0.75	9.6e-68	1.48e-64
CDC25A	3p21.31	0.749	1.67e-67	2.39e-64
GTSE1	22q13.31	0.741	2.13e-65	2.86e-62
ZWINT	10q21.1	0.74	2.58e-65	3.23e-62
UBE2T	1q32.1	0.738	1.2e-64	1.41e-61
KPNA2	17q24.2	0.737	2.53e-64	2.83e-61
MCM10	10p13	0.731	6.74e-63	7.12e-60
NCAPG	4p15.31	0.729	2.15e-62	2.15e-59
CDC6	17q21.2	0.729	2.7e-62	2.58e-59
AUNIP	1p36.11	0.728	4.01e-62	3.66e-59
KIF2C	1p34.1	0.725	1.86e-61	1.63e-58
BIRC5	17q25.3	0.725	2.8e-61	2.34e-58
GINS3	16q21	0.722	1.25e-60	1.01e-57
CCNB2	15q22.2	0.722	1.43e-60	1.1e-57
SPAG5	17q11.2	0.722	1.49e-60	1.11e-57
CCNA2	4q27	0.72	3.28e-60	2.35e-57
AURKB	17p13.1	0.719	6.23e-60	4.31e-57
CHAF1B	21q22.12-q22.13	0.718	8.41e-60	5.63e-57
CHEK1	11q24.2	0.717	1.61e-59	1.05e-56
TYMS	18p11.32	0.717	2.04e-59	1.28e-56
CCNB1	5q13.2	0.717	2.1e-59	1.28e-56
NUSAP1	15q14	0.715	5.68e-59	3.35e-56
PLK1	16p12.2	0.714	6.9e-59	3.96e-56
RACGAP1	12q13.12	0.714	7.4e-59	4.13e-56
CDT1	16q24.3	0.714	8.38e-59	4.55e-56
EXO1	1q43	0.712	3.03e-58	1.6e-55
KIF23	15q23	0.711	5.21e-58	2.68e-55
MELK	9p13.2	0.707	2.86e-57	1.44e-54
SPC25	2q31.1	0.707	3.06e-57	1.5e-54
E2F1	20q11.22	0.706	5.55e-57	2.65e-54
KNSTRN	15q15.1	0.706	6.6e-57	3.08e-54
RFC4	3q27.3	0.706	6.82e-57	3.11e-54
MAD2L1	4q27	0.702	3.67e-56	1.64e-53
CDC20	1p34.2	0.701	6.6e-56	2.84e-53
BUB1B	15q15.1	0.701	6.66e-56	2.84e-53
BUB1	2q13	0.701	9.22e-56	3.86e-53
FOXM1	12p13.33	0.699	1.87e-55	7.68e-53
CDCA8	1p34.3	0.699	2.09e-55	8.4e-53
KIF4A	Xq13.1	0.699	2.15e-55	8.45e-53
KIFC1	6p21.32	0.698	3.29e-55	1.27e-52
PLK4	4q28.1	0.697	4.9e-55	1.86e-52
SKA3	13q12.11	0.697	5.32e-55	1.98e-52
KIF22	16p11.2	0.696	9.35e-55	3.41e-52
POLE2	14q21.3	0.696	9.51e-55	3.41e-52
POC1A	3p21.2	0.695	1.32e-54	4.65e-52
RFC5	12q24.23	0.695	1.4e-54	4.83e-52
CHEK2	22q12.1	0.693	3.78e-54	1.29e-51
POLA2	11q13.1	0.692	5.54e-54	1.85e-51
PCLAF	15q22.31	0.691	9.98e-54	3.29e-51
TPX2	20q11.21	0.691	1.2e-53	3.89e-51
KIF18B	17q21.31	0.689	2.59e-53	8.26e-51
MCM4	8q11.21	0.689	3.09e-53	9.71e-51
MCM5	22q12.3	0.688	4.35e-53	1.34e-50
PCNA	20p12.3	0.687	6.53e-53	1.99e-50
TIMELESS	12q13.3	0.686	1.14e-52	3.41e-50
MCM6	2q21.3	0.684	3.52e-52	1.04e-49
MCM3	6p12.2	0.683	4.76e-52	1.38e-49
UHRF1	19p13.3	0.682	6.68e-52	1.92e-49
EZH2	7q36.1	0.682	7.67e-52	2.17e-49
CCNF	16p13.3	0.682	9.5e-52	2.65e-49
CENPN	16q23.2	0.679	2.7e-51	7.44e-49
NEK2	1q32.3	0.679	2.79e-51	7.56e-49
PKMYT1	16p13.3	0.678	6.08e-51	1.63e-48
RAD51AP1	12p13.32	0.678	6.37e-51	1.68e-48
LMNB1	5q23.2	0.678	6.43e-51	1.68e-48
TRAIP	3p21.31	0.677	6.91e-51	1.78e-48
TACC3	4p16.3	0.677	7.61e-51	1.92e-48
MND1	4q31.3	0.677	7.63e-51	1.92e-48
TROAP	12q13.12	0.677	8.62e-51	2.14e-48
OIP5	15q15.1	0.676	1.27e-50	3.12e-48
PAICS	4q12	0.676	1.42e-50	3.45e-48
EME1	17q21.33	0.675	2.25e-50	5.39e-48
TEDC2	16p13.3	0.674	3.26e-50	7.71e-48
HROB	17q21.31	0.674	3.41e-50	7.96e-48
CENPH	5q13.2	0.673	4.73e-50	1.09e-47
RNASEH2A	19p13.13	0.673	5.8e-50	1.32e-47
SKA1	18q21.1	0.672	7.04e-50	1.59e-47
HJURP	2q37.1	0.672	8.23e-50	1.84e-47
TOMM40	19q13.32	0.671	1.25e-49	2.75e-47
PTTG1	5q33.3	0.671	1.31e-49	2.87e-47
RECQL4	8q24.3	0.67	1.64e-49	3.54e-47
DLGAP5	14q22.3	0.67	1.85e-49	3.96e-47
CDK1	10q21.2	0.668	5.98e-49	1.26e-46
TIPIN	15q22.31	0.667	6.23e-49	1.3e-46
CENPA	2p23.3	0.667	6.85e-49	1.42e-46
FAM72B	1p11.2	0.666	9.92e-49	2.03e-46
TRIP13	5p15.33	0.665	1.64e-48	3.32e-46
TK1	17q25.3	0.665	1.88e-48	3.77e-46
VRK1	14q32.2	0.665	2.27e-48	4.52e-46
KIF18A	11p14.1	0.664	2.77e-48	5.46e-46
MCM7	7q22.1	0.663	4.6e-48	8.97e-46
KIF11	10q23.33	0.662	5.69e-48	1.1e-45
CDCA4	14q32.33	0.662	5.92e-48	1.13e-45
CEP55	10q23.33	0.661	8.91e-48	1.69e-45
PARPBP	12q23.2	0.658	3.16e-47	5.94e-45
HASPIN	17p13.2	0.658	4.42e-47	8.22e-45
WDR62	19q13.12	0.658	4.52e-47	8.33e-45
KIF20A	5q31.2	0.657	7.02e-47	1.28e-44
GINS1	20p11.21	0.656	1.09e-46	1.98e-44
PBK	8p21.1	0.655	1.41e-46	2.53e-44
DEPDC1B	5q12.1	0.655	1.57e-46	2.79e-44
FANCA	16q24.3	0.653	2.97e-46	5.22e-44
SRSF2	17q25.2	0.653	3.61e-46	6.3e-44
PRC1	15q26.1	0.651	7.3e-46	1.26e-43
ERCC6L	Xq13.1	0.65	9.98e-46	1.71e-43
DDIAS	11q14.1	0.65	1.22e-45	2.08e-43
CENPO	2p23.3	0.65	1.24e-45	2.09e-43
SNRPA	19q13.2	0.649	1.51e-45	2.53e-43
ZNF367	9q22.32	0.649	1.53e-45	2.54e-43
GINS4	8p11.21	0.647	4.41e-45	7.26e-43
RFC3	13q13.2	0.646	6.12e-45	9.99e-43
NCAPG2	7q36.3	0.646	6.55e-45	1.06e-42
PSMC3IP	17q21.2	0.644	1.18e-44	1.9e-42
LIG1	19q13.33	0.644	1.21e-44	1.93e-42
CDCA3	12p13.31	0.643	1.74e-44	2.74e-42
MYBL2	20q13.12	0.643	1.81e-44	2.84e-42
CDC25C	5q31.2	0.642	2.74e-44	4.24e-42
POLQ	3q13.33	0.642	3.09e-44	4.73e-42
SSRP1	11q12.1	0.641	4.06e-44	6.17e-42
MTFR2	6q23.3	0.64	5.9e-44	8.9e-42
CDCA2	8p21.2	0.639	9.04e-44	1.35e-41
XRCC2	7q36.1	0.639	9.23e-44	1.37e-41
ARHGAP11A	15q13.3	0.639	1.08e-43	1.6e-41
CHAF1A	19p13.3	0.639	1.16e-43	1.7e-41
E2F2	1p36.12	0.638	1.55e-43	2.26e-41
RAN	12q24.33	0.637	1.87e-43	2.7e-41
CDC7	1p22.1	0.635	4.32e-43	6.19e-41
HMMR	5q34	0.633	1.08e-42	1.53e-40
CCT5	5p15.2	0.633	1.13e-42	1.59e-40
TICRR	15q26.1	0.632	1.43e-42	1.97e-40
DNA2	10q21.3	0.632	1.43e-42	1.97e-40
DSCC1	8q24.12	0.631	1.89e-42	2.58e-40
E2F7	12q21.2	0.63	3.42e-42	4.64e-40
MKI67	10q26.2	0.63	3.58e-42	4.82e-40
DTYMK	2q37.3	0.629	4.19e-42	5.61e-40
FBXO5	6q25.2	0.629	4.68e-42	6.22e-40
WDHD1	14q22.2-q22.3	0.628	7.75e-42	1.02e-39
KIF15	3p21.31	0.628	8.21e-42	1.08e-39
PRIM1	12q13.3	0.627	1e-41	1.31e-39
UBE2C	20q13.12	0.627	1.09e-41	1.41e-39
FANCG	9p13.3	0.626	1.69e-41	2.16e-39
UBE2S	19q13.42	0.626	1.71e-41	2.18e-39
CKS2	9q22.2	0.626	1.82e-41	2.3e-39
ESPL1	12q13.13	0.624	2.78e-41	3.48e-39
FANCI	15q26.1	0.624	3.02e-41	3.76e-39
H2AZ1	4q23	0.624	3.58e-41	4.43e-39
RCC1	1p35.3	0.623	4.13e-41	5.09e-39
TTK	6q14.1	0.623	5.35e-41	6.52e-39
RFC2	7q11.23	0.623	5.44e-41	6.58e-39
AURKA	20q13.2	0.622	7.6e-41	9.13e-39
CCNE2	8q22.1	0.621	8.42e-41	1.01e-38
CLSPN	1p34.3	0.621	8.96e-41	1.06e-38
TONSL	8q24.3	0.619	1.81e-40	2.14e-38
CIP2A	3q13.13	0.618	2.81e-40	3.26e-38
NUP85	17q25.1	0.618	2.89e-40	3.34e-38
NCAPD3	11q25	0.617	4.21e-40	4.84e-38
PIMREG	17p13.2	0.616	5.38e-40	6.14e-38
TUBG1	17q21.31	0.616	6.76e-40	7.67e-38
DKC1	Xq28	0.616	6.89e-40	7.77e-38
EWSR1	22q12.2	0.615	9.04e-40	1.01e-37
GMNN	6p22.3	0.613	2.13e-39	2.37e-37
PTBP1	19p13.3	0.612	2.36e-39	2.61e-37
CCT7	2p13.2	0.612	2.61e-39	2.85e-37
CKAP2L	2q14.1	0.612	2.61e-39	2.85e-37
LMNB2	19p13.3	0.612	2.65e-39	2.88e-37
ANLN	7p14.2	0.612	3.24e-39	3.5e-37
RRM1	11p15.4	0.611	3.26e-39	3.5e-37
ATAD2	8q24.13	0.611	3.28e-39	3.51e-37
MIS18A	21q22.11	0.611	4.24e-39	4.51e-37
NUP93	16q13	0.61	5.67e-39	5.96e-37
NDC80	18p11.32	0.609	6.84e-39	7.16e-37
FAM72D	1q21.1	0.609	7.42e-39	7.72e-37
ZWILCH	15q22.31	0.609	7.67e-39	7.94e-37
PA2G4	12q13.2	0.609	8.95e-39	9.17e-37
MTHFD2	2p13.1	0.608	9.91e-39	1e-36
SAPCD2	9q34.3	0.608	1.34e-38	1.35e-36
STIP1	11q13.1	0.607	1.61e-38	1.61e-36
RDM1	17q12	0.607	1.69e-38	1.68e-36
STMN1	1p36.11	0.606	2.09e-38	2.06e-36
ESCO2	8p21.1	0.606	2.13e-38	2.09e-36
BRCA1	17q21.31	0.606	2.45e-38	2.39e-36
SHCBP1	16q11.2	0.605	3.02e-38	2.93e-36
CENPI	Xq22.1	0.605	3.09e-38	2.99e-36
DEPDC1	1p31.3	0.605	3.2e-38	3.08e-36
SGO1	3p24.3	0.604	5.22e-38	4.99e-36
SLBP	4p16.3	0.603	6.31e-38	5.98e-36
DIAPH3	13q21.2	0.603	7.27e-38	6.85e-36
LRR1	14q21.3	0.603	7.59e-38	7.12e-36
MTHFD1	14q23.3	0.602	8.72e-38	8.07e-36
BLM	15q26.1	0.602	1.03e-37	9.51e-36
DBF4	7q21.12	0.602	1.05e-37	9.59e-36
MYO19	17q12	0.602	1.06e-37	9.72e-36
CSTF2	Xq22.1	0.601	1.13e-37	1.02e-35
SHMT2	12q13.3	0.6	1.77e-37	1.59e-35
DONSON	21q22.11	0.599	2.46e-37	2.16e-35
POLD1	19q13.3	0.599	2.62e-37	2.3e-35
UCK2	1q24.1	0.599	2.72e-37	2.37e-35
HNRNPL	19q13.2	0.598	3.82e-37	3.32e-35
SLC25A19	17q25.1	0.597	4.65e-37	4.01e-35
CCDC86	11q12.2	0.597	5.44e-37	4.65e-35
HDHD5	22q11.1	0.597	6.24e-37	5.29e-35
TRMU	22q13.31	0.596	7.2e-37	6.07e-35
EFTUD2	17q21.31	0.596	7.34e-37	6.17e-35
SRSF1	17q22	0.595	1.21e-36	1e-34
CDKN3	14q22.2	0.594	1.36e-36	1.12e-34
RUVBL1	3q21.3	0.593	2.05e-36	1.65e-34
CENPF	1q41	0.593	2.11e-36	1.7e-34
NUF2	1q23.3	0.593	2.26e-36	1.81e-34
SUV39H1	Xp11.23	0.593	2.42e-36	1.93e-34
HELLS	10q23.33	0.592	2.99e-36	2.37e-34
TUBA1B	12q13.12	0.592	3.02e-36	2.38e-34
PSRC1	1p13.3	0.591	4.67e-36	3.65e-34
RAD54B	8q22.1	0.59	5.87e-36	4.57e-34
CTPS1	1p34.2	0.59	6.02e-36	4.67e-34
POLD2	7p13	0.589	7.03e-36	5.39e-34
NSD2	4p16.3	0.589	8.31e-36	6.35e-34
POLR2D	2q14.3	0.588	1.07e-35	8.11e-34
DNAJC9	10q22.2	0.588	1.14e-35	8.54e-34
TOP2A	17q21.2	0.587	1.51e-35	1.13e-33
XRCC3	14q32.33	0.586	1.93e-35	1.42e-33
PPAT	4q12	0.584	4.69e-35	3.34e-33
HAUS8	19p13.11	0.583	4.79e-35	3.4e-33
H2AX	11q23.3	0.583	5.46e-35	3.85e-33
ALYREF	17q25.3	0.583	5.68e-35	3.98e-33
PES1	22q12.2	0.583	5.69e-35	3.98e-33
NOP2	12p13.31	0.582	8.61e-35	5.98e-33
RFWD3	16q23.1	0.581	1.01e-34	6.94e-33
FANCB	Xp22.2	0.581	1.01e-34	6.94e-33
DSN1	20q11.23	0.581	1.12e-34	7.67e-33
SASS6	1p21.2	0.581	1.25e-34	8.48e-33
BYSL	6p21.1	0.58	1.39e-34	9.37e-33
IQGAP3	1q22	0.58	1.45e-34	9.73e-33
EMC8	16q24.1	0.58	1.5e-34	1e-32
THOP1	19p13.3	0.579	2.31e-34	1.52e-32
NUP37	12q23.2	0.579	2.4e-34	1.57e-32
HMBS	11q23.3	0.578	2.62e-34	1.71e-32
NOP56	20p13	0.578	2.83e-34	1.84e-32
PDF	16q22.1	0.578	2.84e-34	1.84e-32
KIF24	9p13.3	0.578	2.95e-34	1.9e-32
CHTF18	16p13.3	0.578	3.25e-34	2.08e-32
DNMT1	19p13.2	0.577	4.29e-34	2.72e-32
FANCD2	3p25.3	0.576	4.68e-34	2.97e-32
BUB3	10q26.13	0.576	5.61e-34	3.54e-32
XRCC6	22q13.2	0.575	6.63e-34	4.11e-32
FAM111B	11q12.1	0.575	6.63e-34	4.11e-32
CKS1B	1q21.3	0.575	7.84e-34	4.83e-32
FAM136A	2p13.3	0.575	8.19e-34	5.01e-32
NCAPD2	12p13.31	0.572	1.68e-33	1.01e-31
KIF4B	5q33.2	0.572	1.88e-33	1.12e-31
WRAP53	17p13.1	0.572	2e-33	1.19e-31
CEP85	1p36.11	0.571	2.4e-33	1.42e-31
SRSF7	2p22.1	0.571	2.57e-33	1.51e-31
HSPD1	2q33.1	0.571	2.65e-33	1.55e-31
TRAP1	16p13.3	0.571	2.65e-33	1.55e-31
STIL	1p33	0.571	2.95e-33	1.72e-31
PRR11	17q22	0.569	4.67e-33	2.7e-31
MRTO4	1p36.13	0.568	6.24e-33	3.54e-31
TFDP1	13q34	0.568	6.43e-33	3.64e-31
ILF2	1q21.3	0.568	6.66e-33	3.75e-31
NASP	1p34.1	0.567	8.27e-33	4.57e-31
DRG1	22q12.2	0.567	1.04e-32	5.73e-31
SGO2	2q33.1	0.566	1.07e-32	5.85e-31
GMPS	3q25.31	0.566	1.21e-32	6.58e-31
ENO1	1p36.23	0.566	1.32e-32	7.1e-31
C1QBP	17p13.2	0.566	1.33e-32	7.15e-31
PHF5A	22q13.2	0.565	1.46e-32	7.77e-31
CLN6	15q23	0.565	1.62e-32	8.64e-31
NOL11	17q24.2	0.565	1.88e-32	1e-30
EBNA1BP2	1p34.2	0.564	2.18e-32	1.15e-30
TTF2	1p13.1	0.563	3.01e-32	1.58e-30
MRPL37	1p32.3	0.562	3.79e-32	1.98e-30
EIF4A1	17p13.1	0.562	4.23e-32	2.19e-30
BRIP1	17q23.2	0.562	4.61e-32	2.37e-30
NME1	17q21.33	0.56	7.21e-32	3.68e-30
PRMT1	19q13.33	0.56	7.59e-32	3.86e-30
PSAT1	9q21.2	0.559	1.01e-31	5.07e-30
YDJC	22q11.21	0.559	1.15e-31	5.77e-30
PHB	17q21.33	0.559	1.19e-31	5.94e-30
RANGAP1	22q13.2	0.558	1.57e-31	7.74e-30
ACAT2	6q25.3	0.557	1.88e-31	9.12e-30
INCENP	11q12.3	0.557	1.89e-31	9.15e-30
FAM72A	1q32.1	0.556	2.19e-31	1.06e-29
SKP2	5p13.2	0.556	2.25e-31	1.08e-29
HMGB3	Xq28	0.556	2.35e-31	1.12e-29
HNRNPC	14q11.2	0.556	2.5e-31	1.19e-29
UMPS	3q21.2	0.556	2.84e-31	1.35e-29
BID	22q11.21	0.555	2.92e-31	1.38e-29
DCLRE1B	1p13.2	0.554	4.64e-31	2.16e-29

## Sheet: Stomach Adenocarcinoma (TCGA, N
Correlated Gene	Cytoband	Spearman's Correlation	p-Value	q-Value
CDCA5	11q13.1	0.821	2.5e-64	5.76e-60
FEN1	11q12.2	0.815	1.07e-62	1.24e-58
ORC1	1p32.3	0.814	1.87e-62	1.44e-58
GINS2	16q24.1	0.812	6.57e-62	3.78e-58
RAD54L	1p34.1	0.812	1.03e-61	4.74e-58
ORC6	16q11.2	0.809	4.87e-61	1.87e-57
RAD51	15q15.1	0.806	2.37e-60	7.8e-57
DTL	1q32.3	0.803	2.21e-59	6.37e-56
NCAPH	2q11.2	0.801	5.15e-59	1.32e-55
NCAPG	4p15.31	0.801	7.14e-59	1.65e-55
MCM2	3q21.3	0.8	8.17e-59	1.71e-55
RANBP1	22q11.21	0.8	1.09e-58	2.09e-55
CDC25A	3p21.31	0.8	1.21e-58	2.15e-55
GINS3	16q21	0.798	4e-58	6.58e-55
MAD2L1	4q27	0.795	1.63e-57	2.5e-54
CENPM	22q13.2	0.794	2.55e-57	3.67e-54
CHAF1B	21q22.12-q22.13	0.792	6.9e-57	9.35e-54
CCNA2	4q27	0.792	7.46e-57	9.56e-54
RACGAP1	12q13.12	0.791	1.28e-56	1.56e-53
CDC6	17q21.2	0.79	1.99e-56	2.29e-53
MCM10	10p13	0.787	1.19e-55	1.27e-52
KPNA2	17q24.2	0.787	1.22e-55	1.27e-52
ZWINT	10q21.1	0.786	1.74e-55	1.74e-52
TYMS	18p11.32	0.784	7.2e-55	6.92e-52
MCM6	2q21.3	0.781	2.62e-54	2.41e-51
KIF2C	1p34.1	0.781	2.89e-54	2.56e-51
CCNB2	15q22.2	0.781	3.25e-54	2.78e-51
MELK	9p13.2	0.781	3.52e-54	2.9e-51
MCM3	6p12.2	0.777	1.84e-53	1.45e-50
PCNA	20p12.3	0.777	1.89e-53	1.45e-50
GTSE1	22q13.31	0.777	2.47e-53	1.84e-50
RFC5	12q24.23	0.776	2.92e-53	2.11e-50
KIF23	15q23	0.776	3.21e-53	2.24e-50
CHEK1	11q24.2	0.776	4.32e-53	2.93e-50
NUSAP1	15q14	0.775	6.48e-53	4.26e-50
PLK1	16p12.2	0.775	6.72e-53	4.3e-50
UBE2T	1q32.1	0.773	1.82e-52	1.14e-49
PLK4	4q28.1	0.773	2.02e-52	1.22e-49
AUNIP	1p36.11	0.772	2.13e-52	1.26e-49
ASF1B	19p13.12	0.772	2.88e-52	1.66e-49
CDCA8	1p34.3	0.771	5.37e-52	3.02e-49
RCC1	1p35.3	0.77	6.47e-52	3.55e-49
CCNF	16p13.3	0.77	8.14e-52	4.36e-49
MCM4	8q11.21	0.769	1.26e-51	6.58e-49
POLA2	11q13.1	0.769	1.33e-51	6.82e-49
MND1	4q31.3	0.769	1.45e-51	7.27e-49
KIF4A	Xq13.1	0.768	1.76e-51	8.64e-49
EZH2	7q36.1	0.767	2.56e-51	1.23e-48
POLE2	14q21.3	0.767	3.3e-51	1.55e-48
BUB1	2q13	0.767	3.42e-51	1.58e-48
BUB1B	15q15.1	0.766	4.18e-51	1.89e-48
SKA3	13q12.11	0.764	1.02e-50	4.54e-48
CHEK2	22q12.1	0.764	1.21e-50	5.25e-48
FOXM1	12p13.33	0.764	1.25e-50	5.32e-48
KNSTRN	15q15.1	0.764	1.39e-50	5.81e-48
AURKB	17p13.1	0.764	1.49e-50	6.13e-48
SPC25	2q31.1	0.762	3.75e-50	1.52e-47
PCNA-AS1	20p12.3	0.761	5.37e-50	2.13e-47
EXO1	1q43	0.761	6.05e-50	2.36e-47
BIRC5	17q25.3	0.761	6.16e-50	2.37e-47
CCNB1	5q13.2	0.758	1.77e-49	6.68e-47
SLBP	4p16.3	0.756	4.18e-49	1.55e-46
RAD51AP1	12p13.32	0.756	6.11e-49	2.23e-46
PCLAF	15q22.31	0.753	1.6e-48	5.75e-46
SPAG5	17q11.2	0.753	1.79e-48	6.33e-46
VRK1	14q32.2	0.752	3.71e-48	1.3e-45
TIMELESS	12q13.3	0.751	4.46e-48	1.54e-45
NEK2	1q32.3	0.75	6.23e-48	2.11e-45
PTTG1	5q33.3	0.75	6.32e-48	2.11e-45
CDT1	16q24.3	0.75	7.58e-48	2.5e-45
KIF18B	17q21.31	0.75	8.16e-48	2.65e-45
PRC1	15q26.1	0.748	1.77e-47	5.66e-45
TACC3	4p16.3	0.748	1.92e-47	6.05e-45
TRAIP	3p21.31	0.748	2.01e-47	6.26e-45
KIF11	10q23.33	0.747	2.34e-47	7.13e-45
SRSF2	17q25.2	0.747	2.35e-47	7.13e-45
DLGAP5	14q22.3	0.747	2.74e-47	8.21e-45
PAICS	4q12	0.747	2.78e-47	8.21e-45
KIFC1	6p21.32	0.746	4.91e-47	1.43e-44
SSRP1	11q12.1	0.744	8.29e-47	2.39e-44
TROAP	12q13.12	0.743	1.32e-46	3.76e-44
RFC4	3q27.3	0.743	1.87e-46	5.26e-44
NCAPG2	7q36.3	0.742	2.2e-46	6.1e-44
CDCA4	14q32.33	0.741	3.16e-46	8.67e-44
RAN	12q24.33	0.741	4.1e-46	1.11e-43
CKS2	9q22.2	0.739	8.71e-46	2.33e-43
TYMSOS	18p11.32	0.739	1e-45	2.65e-43
CEP55	10q23.33	0.738	1.32e-45	3.47e-43
LMNB1	5q23.2	0.738	1.45e-45	3.75e-43
CENPH	5q13.2	0.738	1.46e-45	3.75e-43
TIPIN	15q22.31	0.737	2.12e-45	5.37e-43
TPX2	20q11.21	0.736	2.54e-45	6.36e-43
DKC1	Xq28	0.735	4.43e-45	1.1e-42
SNRPA	19q13.2	0.734	6.99e-45	1.71e-42
LIG1	19q13.33	0.734	7.45e-45	1.79e-42
CDC20	1p34.2	0.734	7.47e-45	1.79e-42
KIF18A	11p14.1	0.733	8.66e-45	2.06e-42
PA2G4	12q13.2	0.733	1.06e-44	2.49e-42
PBK	8p21.1	0.732	1.54e-44	3.59e-42
DBF4	7q21.12	0.731	1.95e-44	4.49e-42
POC1A	3p21.2	0.73	3.61e-44	8.19e-42
HJURP	2q37.1	0.73	3.63e-44	8.19e-42
RECQL4	8q24.3	0.729	4.02e-44	9e-42
RRM1	11p15.4	0.729	5.1e-44	1.13e-41
RFC3	13q13.2	0.728	6.61e-44	1.45e-41
CENPN	16q23.2	0.728	6.82e-44	1.48e-41
PRIM1	12q13.3	0.727	1.1e-43	2.36e-41
WDHD1	14q22.2-q22.3	0.727	1.24e-43	2.65e-41
ERCC6L	Xq13.1	0.726	1.6e-43	3.39e-41
MCM5	22q12.3	0.726	1.75e-43	3.66e-41
KIF22	16p11.2	0.726	1.77e-43	3.66e-41
PARPBP	12q23.2	0.726	1.85e-43	3.81e-41
MCM7	7q22.1	0.726	1.92e-43	3.91e-41
CSTF2	Xq22.1	0.725	2.75e-43	5.56e-41
H2AZ1	4q23	0.724	3.77e-43	7.56e-41
CCT5	5p15.2	0.722	7.44e-43	1.47e-40
CHAF1A	19p13.3	0.722	7.45e-43	1.47e-40
KIF15	3p21.31	0.722	7.92e-43	1.55e-40
ZNF367	9q22.32	0.721	1e-42	1.94e-40
EWSR1	22q12.2	0.72	1.38e-42	2.65e-40
TRIP13	5p15.33	0.72	1.71e-42	3.25e-40
HROB	17q21.31	0.719	2.79e-42	5.28e-40
POLR2D	2q14.3	0.718	3.2e-42	6e-40
FANCG	9p13.3	0.718	3.42e-42	6.36e-40
DDIAS	11q14.1	0.718	3.64e-42	6.72e-40
HASPIN	17p13.2	0.718	4.04e-42	7.38e-40
FAM72B	1p11.2	0.717	4.96e-42	9e-40
DEPDC1B	5q12.1	0.717	5.3e-42	9.54e-40
CDC25C	5q31.2	0.716	6.81e-42	1.22e-39
CDC7	1p22.1	0.716	8.59e-42	1.52e-39
E2F1	20q11.22	0.716	8.76e-42	1.54e-39
RFC2	7q11.23	0.714	1.83e-41	3.2e-39
MTHFD1	14q23.3	0.714	1.91e-41	3.31e-39
OIP5	15q15.1	0.712	3.1e-41	5.32e-39
STIP1	11q13.1	0.712	4.08e-41	6.93e-39
KIF20A	5q31.2	0.712	4.09e-41	6.93e-39
HMMR	5q34	0.711	4.12e-41	6.93e-39
ARHGAP11A	15q13.3	0.711	4.32e-41	7.21e-39
XRCC2	7q36.1	0.711	4.38e-41	7.27e-39
DSCC1	8q24.12	0.71	7.72e-41	1.27e-38
TEDC2	16p13.3	0.709	8.62e-41	1.4e-38
NSD2	4p16.3	0.709	8.65e-41	1.4e-38
POLQ	3q13.33	0.709	9.72e-41	1.57e-38
CLSPN	1p34.3	0.708	1.25e-40	2e-38
CEP85	1p36.11	0.708	1.41e-40	2.24e-38
TICRR	15q26.1	0.708	1.59e-40	2.51e-38
GINS1	20p11.21	0.708	1.62e-40	2.53e-38
CENPA	2p23.3	0.707	2.17e-40	3.38e-38
WDR62	19q13.12	0.707	2.47e-40	3.82e-38
CDK1	10q21.2	0.706	2.67e-40	4.11e-38
CDCA2	8p21.2	0.706	3.34e-40	5.1e-38
PKMYT1	16p13.3	0.705	3.91e-40	5.93e-38
MYO19	17q12	0.705	4.25e-40	6.41e-38
RNASEH2A	19p13.13	0.705	5.18e-40	7.73e-38
NCAPD3	11q25	0.705	5.2e-40	7.73e-38
ATAD2	8q24.13	0.705	5.29e-40	7.81e-38
SKA1	18q21.1	0.704	5.35e-40	7.85e-38
TUBG1	17q21.31	0.701	1.59e-39	2.31e-37
MKI67	10q26.2	0.7	2.46e-39	3.54e-37
LRR1	14q21.3	0.7	2.81e-39	4.02e-37
E2F7	12q21.2	0.699	3.24e-39	4.61e-37
STMN1	1p36.11	0.699	3.68e-39	5.21e-37
FBXO5	6q25.2	0.699	4.09e-39	5.74e-37
FANCA	16q24.3	0.699	4.37e-39	6.1e-37
DTYMK	2q37.3	0.698	5.38e-39	7.47e-37
NDC80	18p11.32	0.697	6.34e-39	8.75e-37
CCNE2	8q22.1	0.697	7.03e-39	9.6e-37
DEPDC1	1p31.3	0.697	7.04e-39	9.6e-37
E2F2	1p36.12	0.695	1.29e-38	1.74e-36
ESPL1	12q13.13	0.695	1.31e-38	1.76e-36
NOP56	20p13	0.694	2.46e-38	3.3e-36
NASP	1p34.1	0.693	2.68e-38	3.58e-36
GINS4	8p11.21	0.693	3.48e-38	4.6e-36
CKAP2L	2q14.1	0.692	3.78e-38	4.97e-36
EFTUD2	17q21.31	0.692	3.8e-38	4.98e-36
UHRF1	19p13.3	0.692	4.58e-38	5.96e-36
TTK	6q14.1	0.691	5.39e-38	6.98e-36
ANLN	7p14.2	0.691	5.51e-38	7.09e-36
BUB3	10q26.13	0.691	5.55e-38	7.1e-36
CCT7	2p13.2	0.69	7.67e-38	9.76e-36
KPNB1	17q21.32	0.689	1.07e-37	1.35e-35
FANCI	15q26.1	0.689	1.21e-37	1.52e-35
BRIP1	17q23.2	0.689	1.38e-37	1.73e-35
MTHFD2	2p13.1	0.688	1.44e-37	1.79e-35
CTPS1	1p34.2	0.688	1.47e-37	1.82e-35
MTFR2	6q23.3	0.688	1.59e-37	1.96e-35
HSPD1	2q33.1	0.687	1.97e-37	2.42e-35
CCDC86	11q12.2	0.687	2.15e-37	2.62e-35
CDCA3	12p13.31	0.685	4.01e-37	4.87e-35
DRG1	22q12.2	0.685	4.08e-37	4.92e-35
CENPI	Xq22.1	0.685	4.22e-37	5.06e-35
HAUS8	19p13.11	0.685	4.65e-37	5.56e-35
NUP85	17q25.1	0.684	5.31e-37	6.31e-35
GMNN	6p22.3	0.684	5.65e-37	6.68e-35
BYSL	6p21.1	0.683	9.13e-37	1.07e-34
HNRNPC	14q11.2	0.683	9.46e-37	1.11e-34
UBE2C	20q13.12	0.682	1.13e-36	1.32e-34
PPAT	4q12	0.682	1.32e-36	1.53e-34
RFWD3	16q23.1	0.68	2.01e-36	2.3e-34
TONSL	8q24.3	0.68	2.28e-36	2.6e-34
TOP2A	17q21.2	0.68	2.34e-36	2.66e-34
TK1	17q25.3	0.679	2.75e-36	3.11e-34
CDKN3	14q22.2	0.679	3.64e-36	4.08e-34
SHCBP1	16q11.2	0.676	8.22e-36	9.15e-34
TUBA1B	12q13.12	0.676	8.55e-36	9.48e-34
NDC1	1p32.3	0.676	9.16e-36	1.01e-33
DNMT1	19p13.2	0.676	9.64e-36	1.06e-33
CENPF	1q41	0.675	9.83e-36	1.07e-33
NOP2	12p13.31	0.675	1.09e-35	1.18e-33
TFDP1	13q34	0.675	1.12e-35	1.21e-33
PMCH	12q23.2	0.675	1.32e-35	1.41e-33
SNRPD1	18q11.2	0.674	1.49e-35	1.59e-33
HNRNPR	1p36.12	0.674	1.58e-35	1.68e-33
PIMREG	17p13.2	0.673	1.92e-35	2.03e-33
TOMM40	19q13.32	0.673	2.11e-35	2.22e-33
NUP93	16q13	0.672	2.77e-35	2.89e-33
BLM	15q26.1	0.672	3.22e-35	3.34e-33
ZWILCH	15q22.31	0.671	4.56e-35	4.71e-33
NUF2	1q23.3	0.67	4.79e-35	4.91e-33
DIAPH3	13q21.2	0.67	4.89e-35	4.98e-33
KIF24	9p13.3	0.67	5.34e-35	5.4e-33
EIF4A1	17p13.1	0.669	6.65e-35	6.66e-33
SRRT	7q22.1	0.669	7.82e-35	7.8e-33
PRPF4	9q32	0.669	8.27e-35	8.22e-33
HDHD5	22q11.1	0.668	1.01e-34	9.97e-33
STIL	1p33	0.668	1.06e-34	1.05e-32
SGO1	3p24.3	0.668	1.11e-34	1.09e-32
DCLRE1B	1p13.2	0.668	1.16e-34	1.14e-32
SRSF7	2p22.1	0.668	1.18e-34	1.14e-32
TTF2	1p13.1	0.667	1.26e-34	1.22e-32
SHMT2	12q13.3	0.667	1.3e-34	1.25e-32
DNA2	10q21.3	0.667	1.4e-34	1.34e-32
BRCA1	17q21.31	0.666	2.11e-34	2.02e-32
SAPCD2	9q34.3	0.665	2.32e-34	2.21e-32
CENPO	2p23.3	0.665	2.47e-34	2.34e-32
ESCO2	8p21.1	0.665	3.02e-34	2.85e-32
BZW2	7p21.1	0.664	3.09e-34	2.89e-32
NUP37	12q23.2	0.664	3.14e-34	2.93e-32
EIF4A3	17q25.3	0.664	3.21e-34	2.98e-32
KHDRBS1	1p35.2	0.664	3.91e-34	3.6e-32
PSRC1	1p13.3	0.664	3.91e-34	3.6e-32
POLE3	9q32	0.663	4.25e-34	3.9e-32
CKS1B	1q21.3	0.663	4.34e-34	3.97e-32
NCAPD2	12p13.31	0.663	4.59e-34	4.18e-32
HMGB3	Xq28	0.662	5.78e-34	5.25e-32
TRMU	22q13.31	0.662	5.87e-34	5.3e-32
YARS1	1p35.1	0.662	6.44e-34	5.8e-32
SUV39H1	Xp11.23	0.662	6.86e-34	6.15e-32
HELLS	10q23.33	0.662	7.43e-34	6.63e-32
MRTO4	1p36.13	0.661	8.11e-34	7.19e-32
LCTL	15q22.31	0.661	8.11e-34	7.19e-32
SRSF1	17q22	0.661	9.42e-34	8.32e-32
SLC25A19	17q25.1	0.661	9.76e-34	8.59e-32
EBNA1BP2	1p34.2	0.66	1.23e-33	1.07e-31
HMBS	11q23.3	0.66	1.27e-33	1.1e-31
FAM136A	2p13.3	0.658	1.91e-33	1.64e-31
CHTF18	16p13.3	0.658	1.92e-33	1.65e-31
PTBP1	19p13.3	0.658	2.13e-33	1.82e-31
MIS18A	21q22.11	0.658	2.23e-33	1.9e-31
MYBL2	20q13.12	0.657	2.56e-33	2.16e-31
TUBA1A	12q13.12	0.657	3.21e-33	2.7e-31
SNRPA1	15q26.3	0.656	3.94e-33	3.3e-31
CIP2A	3q13.13	0.656	4.28e-33	3.57e-31
IQGAP3	1q22	0.655	5.72e-33	4.74e-31
ENO1	1p36.23	0.655	6.15e-33	5.08e-31
TMPO	12q23.1	0.654	6.36e-33	5.23e-31
AHSA1	14q24.3	0.654	6.55e-33	5.37e-31
LMNB2	19p13.3	0.654	7.02e-33	5.74e-31
TRAP1	16p13.3	0.654	8.06e-33	6.56e-31
TDP1	14q32.11	0.653	9.04e-33	7.33e-31
ILF2	1q21.3	0.653	9.46e-33	7.65e-31
PGAM5	12q24.33	0.653	9.72e-33	7.83e-31
FANCB	Xp22.2	0.653	1.07e-32	8.59e-31
AURKA	20q13.2	0.652	1.11e-32	8.89e-31
PES1	22q12.2	0.652	1.18e-32	9.41e-31
NOL11	17q24.2	0.652	1.28e-32	1.02e-30
PSMB2	1p34.3	0.652	1.32e-32	1.04e-30
LYAR	4p16.3	0.652	1.37e-32	1.08e-30
EXOSC2	9q34.12	0.652	1.39e-32	1.09e-30
BRIX1	5p13.2	0.651	1.62e-32	1.26e-30
POLD1	19q13.3	0.651	1.87e-32	1.45e-30
EMC8	16q24.1	0.651	1.96e-32	1.52e-30
FAM72D	1q21.1	0.65	2.18e-32	1.67e-30
PHF5A	22q13.2	0.65	2.62e-32	1.99e-30
PRIM2	6p11.2	0.65	2.62e-32	1.99e-30
UNG	12q24.11	0.648	3.94e-32	2.98e-30
SRSF3	6p21.31-p21.2	0.647	5.02e-32	3.8e-30
XRCC3	14q32.33	0.647	5.2e-32	3.92e-30
THOP1	19p13.3	0.646	6.62e-32	4.97e-30
CCT8	21q21.3	0.646	6.94e-32	5.19e-30
SFPQ	1p34.3	0.646	6.96e-32	5.19e-30
ASPM	1q31.3	0.646	7.36e-32	5.47e-30
POLD2	7p13	0.645	8.9e-32	6.6e-30
SNRPD3	22q11.23	0.645	9.5e-32	7.02e-30
UTP18	17q21.33	0.645	9.96e-32	7.34e-30
CMC2	16q23.2	0.645	1.04e-31	7.62e-30
EXOSC9	4q27	0.644	1.16e-31	8.41e-30
CENPK	5q12.3	0.644	1.22e-31	8.78e-30
SKP2	5p13.2	0.644	1.31e-31	9.41e-30
CCT2	12q15	0.644	1.36e-31	9.76e-30

## Sheet: Stomach Adenocarcinoma (TCGA, P
rrelated Gene	Cytoband	Spearman's Correlation	p-Value	q-Value
CDCA5	11q13.1	0.789	1.44e-87	2.72e-83
RANBP1	22q11.21	0.774	2.71e-82	2.56e-78
CENPM	22q13.2	0.77	5.13e-81	3.23e-77
MCM2	3q21.3	0.768	2.54e-80	1.2e-76
RAD54L	1p34.1	0.763	1.32e-78	5e-75
FEN1	11q12.2	0.757	5.52e-77	1.74e-73
NCAPH	2q11.2	0.757	1.01e-76	2.74e-73
DTL	1q32.3	0.755	3.69e-76	8.72e-73
ASF1B	19p13.12	0.753	1.38e-75	2.9e-72
RAD51	15q15.1	0.752	2.08e-75	3.94e-72
ORC1	1p32.3	0.749	1.78e-74	3.06e-71
ORC6	16q11.2	0.748	4.89e-74	7.7e-71
GTSE1	22q13.31	0.747	6.25e-74	9.08e-71
CDC25A	3p21.31	0.742	2.25e-72	3.04e-69
MCM10	10p13	0.739	2.32e-71	2.93e-68
GINS2	16q24.1	0.736	9.85e-71	1.15e-67
ZWINT	10q21.1	0.736	1.03e-70	1.15e-67
KPNA2	17q24.2	0.735	3.4e-70	3.57e-67
BIRC5	17q25.3	0.731	2.69e-69	2.68e-66
UBE2T	1q32.1	0.73	8.34e-69	7.87e-66
CDC6	17q21.2	0.728	2.68e-68	2.41e-65
SPAG5	17q11.2	0.727	5.38e-68	4.62e-65
PLK1	16p12.2	0.722	7.41e-67	6.09e-64
AURKB	17p13.1	0.722	9.39e-67	7.39e-64
EXO1	1q43	0.721	1.99e-66	1.5e-63
NCAPG	4p15.31	0.72	2.61e-66	1.89e-63
CCNB2	15q22.2	0.72	2.82e-66	1.97e-63
NUSAP1	15q14	0.719	5.83e-66	3.94e-63
KIF23	15q23	0.719	7.53e-66	4.9e-63
KIF2C	1p34.1	0.718	8.42e-66	5.3e-63
CHAF1B	21q22.12-q22.13	0.718	1.16e-65	7.04e-63
AUNIP	1p36.11	0.717	1.67e-65	9.88e-63
CDT1	16q24.3	0.717	2.37e-65	1.36e-62
RFC4	3q27.3	0.716	2.54e-65	1.41e-62
CCNA2	4q27	0.716	2.74e-65	1.48e-62
MCM5	22q12.3	0.715	7.39e-65	3.88e-62
RACGAP1	12q13.12	0.714	1.1e-64	5.61e-62
BUB1	2q13	0.713	2.67e-64	1.33e-61
GINS3	16q21	0.712	4.07e-64	1.97e-61
KNSTRN	15q15.1	0.712	4.25e-64	2.01e-61
CCNB1	5q13.2	0.708	2.76e-63	1.27e-60
CHEK1	11q24.2	0.708	2.99e-63	1.34e-60
PLK4	4q28.1	0.708	3.2e-63	1.41e-60
BUB1B	15q15.1	0.707	5.69e-63	2.44e-60
CHEK2	22q12.1	0.706	1.21e-62	5.09e-60
TYMS	18p11.32	0.705	1.74e-62	7.14e-60
SPC25	2q31.1	0.705	2.41e-62	9.63e-60
E2F1	20q11.22	0.705	2.45e-62	9.63e-60
MELK	9p13.2	0.703	5.17e-62	1.99e-59
KIFC1	6p21.32	0.703	5.49e-62	2.07e-59
MAD2L1	4q27	0.703	6.47e-62	2.4e-59
TIMELESS	12q13.3	0.702	8.57e-62	3.11e-59
KIF18B	17q21.31	0.701	2.36e-61	8.43e-59
FOXM1	12p13.33	0.699	5.34e-61	1.87e-58
CDC20	1p34.2	0.697	1.89e-60	6.49e-58
POLE2	14q21.3	0.696	3.05e-60	1.03e-57
KIF4A	Xq13.1	0.696	4.09e-60	1.36e-57
SKA3	13q12.11	0.694	8.95e-60	2.91e-57
MCM4	8q11.21	0.692	2.94e-59	9.4e-57
KIF22	16p11.2	0.691	3.75e-59	1.18e-56
POC1A	3p21.2	0.689	1.19e-58	3.69e-56
RFC5	12q24.23	0.688	1.98e-58	6.04e-56
CDCA8	1p34.3	0.688	2.45e-58	7.33e-56
EME1	17q21.33	0.688	2.83e-58	8.35e-56
TPX2	20q11.21	0.687	3.61e-58	1.05e-55
PKMYT1	16p13.3	0.686	5.19e-58	1.48e-55
PCNA	20p12.3	0.686	5.36e-58	1.51e-55
TK1	17q25.3	0.686	6.7e-58	1.86e-55
TRAIP	3p21.31	0.685	9.68e-58	2.65e-55
HROB	17q21.31	0.684	1.97e-57	5.33e-55
NEK2	1q32.3	0.682	5.55e-57	1.46e-54
PCLAF	15q22.31	0.682	5.55e-57	1.46e-54
TACC3	4p16.3	0.682	6.12e-57	1.58e-54
TROAP	12q13.12	0.682	6.41e-57	1.62e-54
OIP5	15q15.1	0.682	6.45e-57	1.62e-54
TOMM40	19q13.32	0.681	9.68e-57	2.41e-54
MND1	4q31.3	0.68	1.53e-56	3.75e-54
UHRF1	19p13.3	0.68	1.73e-56	4.18e-54
CCNF	16p13.3	0.679	2.28e-56	5.45e-54
TEDC2	16p13.3	0.679	2.58e-56	6.1e-54
RECQL4	8q24.3	0.678	3.34e-56	7.8e-54
EZH2	7q36.1	0.678	3.41e-56	7.86e-54
HJURP	2q37.1	0.677	6.93e-56	1.58e-53
MCM3	6p12.2	0.677	7.54e-56	1.7e-53
POLA2	11q13.1	0.676	1.46e-55	3.25e-53
CENPH	5q13.2	0.674	3.69e-55	8.1e-53
MCM7	7q22.1	0.672	6.78e-55	1.47e-52
MCM6	2q21.3	0.671	1.4e-54	3.01e-52
CDK1	10q21.2	0.67	2.58e-54	5.48e-52
RAD51AP1	12p13.32	0.669	4.27e-54	8.97e-52
DLGAP5	14q22.3	0.669	4.33e-54	8.98e-52
RNASEH2A	19p13.13	0.667	1.2e-53	2.46e-51
KIF11	10q23.33	0.666	1.48e-53	3.01e-51
TIPIN	15q22.31	0.665	2.27e-53	4.56e-51
FAM72B	1p11.2	0.665	2.85e-53	5.66e-51
CDCA4	14q32.33	0.664	4.39e-53	8.65e-51
HASPIN	17p13.2	0.664	5.23e-53	1.02e-50
CENPN	16q23.2	0.663	8.85e-53	1.71e-50
KIF18A	11p14.1	0.662	9.82e-53	1.87e-50
PRC1	15q26.1	0.661	1.69e-52	3.18e-50
TRIP13	5p15.33	0.661	1.7e-52	3.18e-50
CEP55	10q23.33	0.661	2.12e-52	3.93e-50
CENPA	2p23.3	0.66	3.43e-52	6.29e-50
SKA1	18q21.1	0.659	4.71e-52	8.55e-50
PARPBP	12q23.2	0.659	5.65e-52	1.02e-49
VRK1	14q32.2	0.658	9.26e-52	1.65e-49
PAICS	4q12	0.657	1.17e-51	2.07e-49
LMNB1	5q23.2	0.656	1.57e-51	2.74e-49
RFC3	13q13.2	0.656	1.62e-51	2.8e-49
XRCC2	7q36.1	0.656	1.63e-51	2.8e-49
WDR62	19q13.12	0.655	3.9e-51	6.63e-49
GINS1	20p11.21	0.654	4.02e-51	6.77e-49
NCAPG2	7q36.3	0.653	8.23e-51	1.38e-48
PBK	8p21.1	0.652	1.27e-50	2.11e-48
DDIAS	11q14.1	0.652	1.46e-50	2.39e-48
CENPO	2p23.3	0.651	1.63e-50	2.65e-48
LIG1	19q13.33	0.651	2.15e-50	3.46e-48
WDHD1	14q22.2-q22.3	0.65	3.08e-50	4.93e-48
GINS4	8p11.21	0.65	3.72e-50	5.91e-48
KIF20A	5q31.2	0.65	3.89e-50	6.13e-48
MYBL2	20q13.12	0.649	4.99e-50	7.78e-48
TONSL	8q24.3	0.647	1.3e-49	2.02e-47
SRSF2	17q25.2	0.647	1.34e-49	2.05e-47
FANCA	16q24.3	0.646	1.62e-49	2.46e-47
POLQ	3q13.33	0.646	1.92e-49	2.91e-47
SSRP1	11q12.1	0.646	2.36e-49	3.54e-47
PTTG1	5q33.3	0.645	2.81e-49	4.18e-47
ERCC6L	Xq13.1	0.645	3.46e-49	5.11e-47
PRIM1	12q13.3	0.643	8.11e-49	1.19e-46
PTBP1	19p13.3	0.642	1.15e-48	1.67e-46
MTFR2	6q23.3	0.642	1.19e-48	1.72e-46
DSCC1	8q24.12	0.642	1.21e-48	1.73e-46
ESPL1	12q13.13	0.641	1.85e-48	2.61e-46
TICRR	15q26.1	0.64	3.4e-48	4.76e-46
ZNF367	9q22.32	0.639	3.78e-48	5.25e-46
UBE2S	19q13.42	0.639	4.25e-48	5.85e-46
CDCA2	8p21.2	0.639	4.73e-48	6.48e-46
PSMC3IP	17q21.2	0.639	5.08e-48	6.91e-46
E2F7	12q21.2	0.639	5.36e-48	7.23e-46
CDC25C	5q31.2	0.638	6.57e-48	8.81e-46
RCC1	1p35.3	0.636	1.3e-47	1.73e-45
DNA2	10q21.3	0.634	3.36e-47	4.44e-45
ARHGAP11A	15q13.3	0.634	3.5e-47	4.59e-45
DTYMK	2q37.3	0.634	4.66e-47	6.07e-45
POLD1	19q13.3	0.633	6.6e-47	8.54e-45
CDCA3	12p13.31	0.632	8.78e-47	1.13e-44
FANCG	9p13.3	0.632	1.04e-46	1.33e-44
DEPDC1B	5q12.1	0.631	1.32e-46	1.67e-44
TTK	6q14.1	0.63	1.74e-46	2.19e-44
RFC2	7q11.23	0.63	1.95e-46	2.44e-44
SNRPA	19q13.2	0.629	2.76e-46	3.43e-44
E2F2	1p36.12	0.629	2.98e-46	3.68e-44
FANCI	15q26.1	0.629	3.48e-46	4.27e-44
RAN	12q24.33	0.627	7.06e-46	8.6e-44
AURKA	20q13.2	0.627	7.46e-46	9.03e-44
EWSR1	22q12.2	0.627	7.56e-46	9.08e-44
CDC7	1p22.1	0.627	7.59e-46	9.08e-44
LMNB2	19p13.3	0.626	9.61e-46	1.14e-43
ANLN	7p14.2	0.625	1.97e-45	2.32e-43
ATAD2	8q24.13	0.625	2.05e-45	2.39e-43
CIP2A	3q13.13	0.625	2.07e-45	2.4e-43
HMMR	5q34	0.624	2.49e-45	2.85e-43
NUP85	17q25.1	0.624	2.61e-45	2.97e-43
CHAF1A	19p13.3	0.624	3.11e-45	3.52e-43
PIMREG	17p13.2	0.622	6.71e-45	7.55e-43
MKI67	10q26.2	0.62	1.44e-44	1.61e-42
KIF4B	5q33.2	0.62	1.55e-44	1.72e-42
FBXO5	6q25.2	0.619	2.05e-44	2.25e-42
KIF15	3p21.31	0.619	2.21e-44	2.42e-42
UBE2C	20q13.12	0.618	3.26e-44	3.54e-42
FAM72D	1q21.1	0.618	3.77e-44	4.07e-42
CCNE2	8q22.1	0.617	4.88e-44	5.23e-42
CKAP2L	2q14.1	0.616	6.66e-44	7.07e-42
NCAPD3	11q25	0.616	8.48e-44	8.89e-42
SHCBP1	16q11.2	0.614	1.76e-43	1.83e-41
CKS2	9q22.2	0.613	2.35e-43	2.43e-41
MYO19	17q12	0.611	5.82e-43	5.91e-41
ESCO2	8p21.1	0.61	6.49e-43	6.56e-41
SLC25A19	17q25.1	0.61	6.75e-43	6.79e-41
CLSPN	1p34.3	0.61	7.85e-43	7.84e-41
ZWILCH	15q22.31	0.61	8.89e-43	8.82e-41
SGO1	3p24.3	0.61	8.91e-43	8.82e-41
MIS18A	21q22.11	0.609	9.5e-43	9.3e-41
SAPCD2	9q34.3	0.609	9.7e-43	9.45e-41
DBF4	7q21.12	0.609	1.22e-42	1.18e-40
CCT5	5p15.2	0.608	1.48e-42	1.43e-40
SRSF1	17q22	0.608	1.56e-42	1.5e-40
NDC80	18p11.32	0.608	1.96e-42	1.87e-40
RDM1	17q12	0.607	2.2e-42	2.09e-40
H2AX	11q23.3	0.607	2.21e-42	2.09e-40
BRCA1	17q21.31	0.607	2.44e-42	2.29e-40
DKC1	Xq28	0.607	2.89e-42	2.71e-40
TUBG1	17q21.31	0.605	5.13e-42	4.73e-40
GMNN	6p22.3	0.605	5.37e-42	4.93e-40
RUVBL1	3q21.3	0.605	6.19e-42	5.65e-40
BLM	15q26.1	0.604	7.08e-42	6.43e-40
NUP93	16q13	0.604	7.9e-42	7.14e-40
PSRC1	1p13.3	0.604	9.17e-42	8.25e-40
SHMT2	12q13.3	0.603	1.17e-41	1.03e-39
POLD2	7p13	0.603	1.17e-41	1.03e-39
CHTF18	16p13.3	0.603	1.24e-41	1.09e-39
DIAPH3	13q21.2	0.602	1.45e-41	1.27e-39
RRM1	11p15.4	0.602	1.58e-41	1.38e-39
ALYREF	17q25.3	0.602	1.61e-41	1.39e-39
DEPDC1	1p31.3	0.602	1.72e-41	1.48e-39
SUV39H1	Xp11.23	0.602	1.8e-41	1.55e-39
EFTUD2	17q21.31	0.602	1.84e-41	1.57e-39
H2AZ1	4q23	0.602	1.85e-41	1.58e-39
TOP2A	17q21.2	0.601	2.16e-41	1.83e-39
XRCC3	14q32.33	0.601	2.25e-41	1.89e-39
STMN1	1p36.11	0.601	2.69e-41	2.26e-39
CENPI	Xq22.1	0.6	3.83e-41	3.2e-39
DONSON	21q22.11	0.6	3.84e-41	3.2e-39
PES1	22q12.2	0.6	4.25e-41	3.52e-39
NUF2	1q23.3	0.597	1.12e-40	9.08e-39
PPAT	4q12	0.597	1.28e-40	1.04e-38
HDHD5	22q11.1	0.596	1.6e-40	1.27e-38
TRMU	22q13.31	0.596	1.86e-40	1.46e-38
CTPS1	1p34.2	0.595	2.5e-40	1.95e-38
YDJC	22q11.21	0.595	2.52e-40	1.96e-38
CCDC86	11q12.2	0.595	2.62e-40	2.03e-38
CSTF2	Xq22.1	0.594	2.98e-40	2.3e-38
CENPF	1q41	0.594	3.38e-40	2.6e-38
HELLS	10q23.33	0.594	3.82e-40	2.92e-38
MTHFD1	14q23.3	0.592	6.45e-40	4.89e-38
FANCB	Xp22.2	0.591	1.03e-39	7.69e-38
PA2G4	12q13.2	0.591	1.29e-39	9.57e-38
RFWD3	16q23.1	0.59	1.65e-39	1.22e-37
MTHFD2	2p13.1	0.589	2.57e-39	1.88e-37
SGO2	2q33.1	0.588	2.78e-39	2.02e-37
CCT7	2p13.2	0.588	3.87e-39	2.79e-37
FANCD2	3p25.3	0.587	4.32e-39	3.09e-37
CDKN3	14q22.2	0.584	1.19e-38	8.42e-37
SLBP	4p16.3	0.584	1.39e-38	9.85e-37
NOL11	17q24.2	0.584	1.45e-38	1.02e-36
NSD2	4p16.3	0.584	1.6e-38	1.13e-36
RANGAP1	22q13.2	0.584	1.61e-38	1.13e-36
LRR1	14q21.3	0.583	1.77e-38	1.23e-36
RAD54B	8q22.1	0.583	2.1e-38	1.46e-36
CKS1B	1q21.3	0.582	2.63e-38	1.8e-36
HMBS	11q23.3	0.582	2.92e-38	2e-36
NUP37	12q23.2	0.581	3.51e-38	2.35e-36
SRRT	7q22.1	0.581	3.63e-38	2.42e-36
DSN1	20q11.23	0.581	4.02e-38	2.67e-36
UCK2	1q24.1	0.581	4.25e-38	2.82e-36
STIP1	11q13.1	0.581	4.82e-38	3.16e-36
INCENP	11q12.3	0.58	6.38e-38	4.14e-36
BYSL	6p21.1	0.579	7.62e-38	4.91e-36
BRIP1	17q23.2	0.579	7.76e-38	4.98e-36
NCAPD2	12p13.31	0.579	8.18e-38	5.24e-36
NOP56	20p13	0.579	8.38e-38	5.35e-36
THOP1	19p13.3	0.578	1.01e-37	6.36e-36
EMC8	16q24.1	0.578	1.1e-37	6.93e-36
IQGAP3	1q22	0.578	1.39e-37	8.66e-36
SASS6	1p21.2	0.577	1.47e-37	9.14e-36
NASP	1p34.1	0.577	1.9e-37	1.16e-35
DNMT1	19p13.2	0.577	2e-37	1.22e-35
KIF24	9p13.3	0.576	2.42e-37	1.46e-35
CLN6	15q23	0.576	2.48e-37	1.49e-35
GMPS	3q25.31	0.574	4.59e-37	2.7e-35
FAM136A	2p13.3	0.574	4.61e-37	2.7e-35
HNRNPL	19q13.2	0.574	5.14e-37	3e-35
SRSF7	2p22.1	0.574	5.34e-37	3.11e-35
TFDP1	13q34	0.573	6.33e-37	3.68e-35
UMPS	3q21.2	0.573	6.83e-37	3.96e-35
BUB3	10q26.13	0.572	9.27e-37	5.34e-35
POLR2D	2q14.3	0.571	1.31e-36	7.48e-35
HAUS8	19p13.11	0.571	1.63e-36	9.26e-35
WRAP53	17p13.1	0.57	1.7e-36	9.59e-35
DNAJC9	10q22.2	0.569	2.38e-36	1.34e-34
C1QBP	17p13.2	0.569	2.41e-36	1.35e-34
ILF2	1q21.3	0.569	2.73e-36	1.53e-34
EIF4A3	17q25.3	0.569	2.87e-36	1.59e-34
HSPD1	2q33.1	0.568	3.59e-36	1.96e-34
XRCC6	22q13.2	0.568	4.17e-36	2.27e-34
MRTO4	1p36.13	0.568	4.24e-36	2.3e-34
NOP2	12p13.31	0.567	4.91e-36	2.66e-34
SKP2	5p13.2	0.567	5.76e-36	3.11e-34
FAM72A	1q32.1	0.567	5.93e-36	3.19e-34
FAM111B	11q12.1	0.566	6.47e-36	3.44e-34
TUBA1B	12q13.12	0.566	7.05e-36	3.74e-34
CCT2	12q15	0.565	9.27e-36	4.88e-34
RUVBL2	19q13.33	0.565	1.21e-35	6.32e-34
SFPQ	1p34.3	0.564	1.46e-35	7.56e-34
CEP85	1p36.11	0.564	1.51e-35	7.76e-34
UTP18	17q21.33	0.564	1.52e-35	7.76e-34
NOC2L	1p36.33	0.563	1.87e-35	9.57e-34
SLC25A17	22q13.2	0.563	2e-35	1.02e-33
TCF19	6p21.33	0.563	2.01e-35	1.02e-33
KIF14	1q32.1	0.563	2.06e-35	1.04e-33
PRR11	17q22	0.561	4.14e-35	2.04e-33
CCDC138	2q13	0.56	5.45e-35	2.66e-33
KPNB1	17q21.32	0.56	6.02e-35	2.92e-33
BID	22q11.21	0.56	6.43e-35	3.11e-33
STIL	1p33	0.559	7.18e-35	3.47e-33
PSAT1	9q21.2	0.559	9.19e-35	4.41e-33
TTF2	1p13.1	0.558	1.03e-34	4.95e-33
FIGNL1	7p12.2	0.558	1.14e-34	5.44e-33
HNRNPR	1p36.12	0.558	1.15e-34	5.47e-33
EBNA1BP2	1p34.2	0.557	1.51e-34	7.14e-33

## Sheet: 255 intersection genes
GENE	cor	p.value
CDCA5	0.864516	1.72322e-113
RANBP1	0.846171	5.37269e-104
ORC1	0.837174	8.77099e-100
RAD54L	0.835755	3.83837e-99
DTL	0.835143	7.21634e-99
NCAPH	0.834089	2.1307e-98
FEN1	0.825265	1.37939e-94
GTSE1	0.823231	9.7234e-94
EXO1	0.820602	1.17007e-92
BIRC5	0.817846	1.51991e-91
ASF1B	0.814766	2.5367e-90
TIMELESS	0.809208	3.57535e-88
KPNA2	0.807795	1.225e-87
RAD51	0.806962	2.52065e-87
MCM10	0.80626	4.61825e-87
RACGAP1	0.80449	2.10189e-86
KIF2C	0.804365	2.33803e-86
CENPM	0.803855	3.60927e-86
MCM2	0.801089	3.70513e-85
BUB1	0.799021	2.06218e-84
CDC25A	0.79894	2.2056e-84
CCNA2	0.796893	1.18212e-83
ORC6	0.795265	4.43631e-83
KIF4A	0.793909	1.32179e-82
SPAG5	0.793358	2.05567e-82
MCM4	0.793255	2.23187e-82
NCAPG	0.79131	1.04746e-81
CHAF1B	0.790255	2.40655e-81
KIFC1	0.79003	2.87186e-81
KIF23	0.789893	3.19763e-81
ZWINT	0.786522	4.39739e-80
BUB1B	0.785806	7.62784e-80
FOXM1	0.783683	3.85534e-79
CDC6	0.783217	5.48676e-79
GINS3	0.782563	8.99516e-79
KIF18B	0.782244	1.14408e-78
MCM5	0.782078	1.29636e-78
CDCA8	0.781281	2.35963e-78
PLK1	0.779423	9.42871e-78
PLK4	0.779257	1.06637e-77
RFC4	0.7784	2.00939e-77
CCNF	0.778071	2.56139e-77
TRAIP	0.777879	2.94991e-77
MCM3	0.776626	7.39932e-77
TPX2	0.776491	8.16204e-77
KIF22	0.77192	2.21535e-75
E2F1	0.771236	3.60751e-75
HASPIN	0.770557	5.84097e-75
KNSTRN	0.770157	7.75673e-75
AUNIP	0.76953	1.20742e-74
CHEK1	0.769383	1.3393e-74
CCNB2	0.767602	4.67224e-74
UBE2T	0.767077	6.73728e-74
HROB	0.766697	8.77294e-74
MELK	0.765155	2.55216e-73
GINS2	0.76263	1.44061e-72
SKA3	0.762196	1.93577e-72
CENPN	0.761454	3.20341e-72
CCNB1	0.761357	3.41993e-72
RFC5	0.761102	4.06377e-72
WDHD1	0.760716	5.27382e-72
FANCA	0.760051	8.25509e-72
MKI67	0.759994	8.58081e-72
MAD2L1	0.759971	8.71486e-72
CHEK2	0.759917	9.03687e-72
KIF11	0.758776	1.94141e-71
AURKB	0.758442	2.42615e-71
CENPO	0.757453	4.68493e-71
E2F7	0.757339	5.05331e-71
MCM7	0.756999	6.33324e-71
POC1A	0.756365	9.63154e-71
CENPH	0.755763	1.43314e-70
CDT1	0.754804	2.69056e-70
SSRP1	0.754491	3.30319e-70
DLGAP5	0.754195	4.00969e-70
TACC3	0.753714	5.4911e-70
LMNB1	0.753706	5.51805e-70
NCAPG2	0.75365	5.72262e-70
TYMS	0.753622	5.82774e-70
DDIAS	0.753423	6.63542e-70
SNRPA	0.753359	6.91877e-70
CENPI	0.753266	7.35138e-70
PAICS	0.753119	8.08603e-70
HJURP	0.752524	1.19012e-69
NEK2	0.751585	2.1847e-69
MCM6	0.751087	3.01203e-69
EZH2	0.750851	3.50671e-69
KIF20A	0.75065	3.99031e-69
POLQ	0.75042	4.62651e-69
WDR62	0.749409	8.8413e-69
SPC25	0.749167	1.03181e-68
KIF18A	0.74739	3.19255e-68
TICRR	0.747148	3.72041e-68
CDC20	0.746674	5.01678e-68
PCNA	0.746375	6.05987e-68
CDCA4	0.745673	9.42084e-68
RCC1	0.745087	1.36039e-67
FANCI	0.744914	1.51618e-67
RAN	0.744032	2.62852e-67
LIG1	0.743998	2.68501e-67
CEP55	0.743844	2.95526e-67
ERCC6L	0.742772	5.75183e-67
UHRF1	0.74227	7.84684e-67
SHCBP1	0.741615	1.17535e-66
ATAD2	0.74096	1.75812e-66
GINS1	0.740357	2.54456e-66
VRK1	0.739403	4.55976e-66
BRIP1	0.739079	5.55573e-66
ESPL1	0.738739	6.82921e-66
XRCC2	0.738108	1.00216e-65
NCAPD3	0.737917	1.1246e-65
PRIM1	0.737525	1.42627e-65
ARHGAP11A	0.736858	2.13275e-65
KIF15	0.736788	2.22522e-65
BRCA1	0.73659	2.50607e-65
RAD51AP1	0.736498	2.64955e-65
PARPBP	0.735612	4.51103e-65
EWSR1	0.73557	4.6247e-65
PES1	0.73528	5.50103e-65
RFC3	0.735159	5.91405e-65
CLSPN	0.734249	1.01843e-64
PTBP1	0.734126	1.09547e-64
ZNF367	0.732835	2.35668e-64
TEDC2	0.732549	2.79106e-64
TK1	0.732493	2.8859e-64
LMNB2	0.732175	3.48263e-64
CIP2A	0.73161	4.85781e-64
RFC2	0.731575	4.95749e-64
OIP5	0.73131	5.7952e-64
ANLN	0.729992	1.25458e-63
FAM72B	0.729891	1.33024e-63
TOMM40	0.729875	1.34273e-63
EFTUD2	0.729708	1.48077e-63
TROAP	0.729051	2.17179e-63
CDK1	0.729018	2.21344e-63
SKA1	0.725478	1.70796e-62
CSTF2	0.725305	1.88533e-62
TIPIN	0.725237	1.95991e-62
DKC1	0.724444	3.08339e-62
NUP85	0.72434	3.27038e-62
AURKA	0.724163	3.61733e-62
RRM1	0.722856	7.59652e-62
PKMYT1	0.722733	8.14566e-62
RFWD3	0.720995	2.16946e-61
DIAPH3	0.720951	2.22389e-61
CDCA2	0.720192	3.40273e-61
PPAT	0.719848	4.1228e-61
TRMU	0.719783	4.27625e-61
NUP93	0.718714	7.75914e-61
CHAF1A	0.718208	1.0274e-60
CDC25C	0.718193	1.0363e-60
DNA2	0.718113	1.08335e-60
MYO19	0.717846	1.25572e-60
ILF2	0.717633	1.41286e-60
ZWILCH	0.716805	2.23213e-60
BLM	0.716428	2.74708e-60
TUBG1	0.716263	3.00793e-60
RECQL4	0.716007	3.46332e-60
NOL11	0.715905	3.66187e-60
CKAP2L	0.715612	4.30173e-60
TRIP13	0.715466	4.66077e-60
NSD2	0.715414	4.79371e-60
CCT5	0.71536	4.93748e-60
CENPA	0.71514	5.57256e-60
GINS4	0.715136	5.58274e-60
DBF4	0.714724	6.99468e-60
TTK	0.713877	1.11014e-59
DSCC1	0.71382	1.14519e-59
POLD2	0.71365	1.25623e-59
HDHD5	0.711903	3.23723e-59
BYSL	0.711879	3.27885e-59
CTPS1	0.711372	4.30967e-59
FBXO5	0.709935	9.3207e-59
CCDC86	0.709873	9.6364e-59
CENPF	0.709306	1.30497e-58
STIP1	0.709243	1.34938e-58
DNMT1	0.70881	1.69967e-58
NCAPD2	0.708663	1.83875e-58
CEP85	0.707736	3.00892e-58
TFDP1	0.706079	7.22029e-58
POLE2	0.70605	7.33364e-58
HMMR	0.706009	7.49201e-58
SLC25A19	0.705609	9.24523e-58
E2F2	0.703705	2.50595e-57
ESCO2	0.703703	2.50838e-57
MYBL2	0.703632	2.60229e-57
DTYMK	0.703574	2.68219e-57
MTFR2	0.702743	4.13293e-57
DEPDC1	0.701858	6.53848e-57
POLD1	0.70116	9.37626e-57
CCT7	0.700837	1.10784e-56
NASP	0.700817	1.11932e-56
DEPDC1B	0.699977	1.72366e-56
EBNA1BP2	0.699259	2.49097e-56
TOP2A	0.699097	2.70626e-56
SRSF7	0.698691	3.32971e-56
EMC8	0.698353	3.95636e-56
SUV39H1	0.698338	3.98623e-56
SGO1	0.696716	9.09176e-56
NDC80	0.696608	9.5997e-56
KIF24	0.695637	1.56791e-55
STIL	0.695464	1.71065e-55
PIMREG	0.693599	4.36243e-55
SLBP	0.693208	5.30265e-55
FANCB	0.69315	5.46012e-55
BUB3	0.692924	6.11011e-55
CDC7	0.692265	8.48559e-55
FAM136A	0.691274	1.38768e-54
PBK	0.691101	1.51182e-54
PA2G4	0.688597	5.18504e-54
HMBS	0.688524	5.37542e-54
NOP56	0.688448	5.57769e-54
IQGAP3	0.6882	6.29995e-54
SHMT2	0.687042	1.10828e-53
PTTG1	0.683146	7.27602e-53
TONSL	0.68097	2.0554e-52
HSPD1	0.680383	2.71545e-52
PSRC1	0.680304	2.81833e-52
H2AZ1	0.679602	3.92859e-52
CCNE2	0.679545	4.03684e-52
CDCA3	0.678707	5.99342e-52
CKS1B	0.678308	7.23195e-52
NUP37	0.676882	1.41109e-51
CHTF18	0.674607	4.0663e-51
HAUS8	0.674264	4.76682e-51
NUF2	0.67332	7.36977e-51
MTHFD2	0.672815	9.3008e-51
MTHFD1	0.671939	1.39062e-50
THOP1	0.668565	6.46541e-50
STMN1	0.665931	2.11569e-49
SRSF1	0.661752	1.35413e-48
SAPCD2	0.660897	1.9723e-48
MRTO4	0.660255	2.61336e-48
PCLAF	0.657108	1.02906e-47
TTF2	0.656602	1.28069e-47
HELLS	0.655013	2.53927e-47
LRR1	0.653241	5.42057e-47
SKP2	0.652527	7.34852e-47
GMNN	0.647673	5.68386e-46
CKS2	0.636246	6.07929e-44
POLR2D	0.634838	1.06656e-43
CDKN3	0.633539	1.78723e-43
MIS18A	0.631686	3.71525e-43
UBE2C	0.62995	7.34242e-43
TUBA1B	0.61709	1.00022e-40
SRSF2	0.609771	1.48333e-39
FAM72D	0.605223	7.6538e-39
POLA2	0.604585	9.61413e-39
PRC1	0.543493	3.31867e-30
XRCC3	0.541638	5.66919e-30
RNASEH2A	0.474016	2.10447e-22
FANCG	0.438936	4.3076e-19
NOP2	0.398483	1.00984e-15
MND1	0.335483	2.57255e-11
NUSAP1	0.306535	1.33798e-09
