# Supplementary material for: Validation of CDC45 as a novel biomarker for diagnosis and prognosis of gastric cancer
Source: PeerJ. 2024 Mar 18;12:e17130. doi: 10.7717/peerj.17130 (PMC10956518; doi:10.7717/peerj.17130)
Supplement: Supplemental Information 6 [file peerj-12-17130-s006.xlsx]

## Sheet: gene list for GESA
id	value
TSPAN6	0.424734
TNMD	-0.959413
DPM1	0.190429
SCYL3	-0.120585
C1orf112	0.578382
FGR	-0.0450989
CFH	-0.603672
FUCA2	0.106929
GCLC	0.111255
NFYA	0.319946
STPG1	0.112815
NIPAL3	-0.23856
LAS1L	0.336058
ENPP4	0.0590657
SEMA3F	0.181966
CFTR	0.102853
ANKIB1	0.111814
CYP51A1	0.063505
KRIT1	0.00478223
RAD52	-0.0134219
MYH16	-0.128095
BAD	-0.12877
LAP3	0.393756
CD99	-0.247955
HS3ST1	-0.0854618
AOC1	-0.290865
WNT16	0.326725
HECW1	-0.189208
MAD1L1	-0.06641
LASP1	0.318888
SNX11	0.0596553
TMEM176A	-0.173218
M6PR	0.277451
KLHL13	-0.296842
CYP26B1	-0.243899
ICA1	-0.184609
DBNDD1	0.0340099
ALS2	0.121369
CASP10	0.119314
CFLAR	-0.267902
TFPI	-0.339352
NDUFAF7	0.0461689
RBM5	-0.0948321
MTMR7	0.0739616
SLC7A2	0.264397
ARF5	0.086176
SARM1	-0.277356
POLDIP2	0.226943
PLXND1	-0.0115855
AK2	0.27309
CD38	0.61716
FKBP4	0.34299
KDM1A	0.490659
RBM6	-0.145921
CAMKK1	0.0919338
RECQL	0.14515
VPS50	0.0821822
HSPB6	-2.88636
ARHGAP33	0.332718
NDUFAB1	0.162326
PDK4	-1.28963
SLC22A16	-0.1867
ZMYND10	0.412421
ABCB5	-0.483204
ARX	-0.430504
SLC25A13	0.111737
ST7	0.237233
CDC27	0.208567
SLC4A1	-0.114133
CALCR	0.373579
HCCS	0.126379
DVL2	0.217388
PRSS22	-0.00988414
UPF1	0.293801
SKAP2	-0.239601
SLC25A5	0.281863
MCUB	0.166231
HOXA11	0.699061
POLR2J	-0.0845647
DHX33	0.478149
MEOX1	-0.935533
THSD7A	-0.772952
LIG3	0.369645
RPAP3	0.254688
ACSM3	0.286177
REXO5	0.592343
CIAPIN1	0.299401
SPPL2B	-0.0138271
FAM214B	-0.134089
COPZ2	-0.877593
PRKAR2B	-1.14574
MSL3	0.0171183
CREBBP	-0.0934464
TSPOAP1	0.037703
MPO	-0.0692758
PON1	0.169583
GCFC2	0.0465652
WDR54	0.320792
CROT	-0.401868
ABCB4	-0.557232
KMT2E	-0.215457
RHBDD2	-0.121519
SOX8	-0.283443
IBTK	0.229577
ZNF195	0.137641
MYCBP2	-0.0228851
FBXL3	-0.120474
ITGAL	-0.137872
PDK2	-0.204829
ITGA3	0.0675164
ZFX	-0.00181723
LAMP2	0.0132076
ITGA2B	0.248253
ASB4	-1.11837
GDE1	0.0535343
REX1BD	0.0440263
CRLF1	-1.00073
OSBPL7	-0.196197
TMEM98	-0.128808
YBX2	0.675311
KRT33A	-0.491445
MAP3K14	-0.105343
ABCC8	-0.838048
CACNG3	0.298264
TMEM132A	0.426266
AP2B1	0.29217
TAC1	-2.87011
ZNF263	0.135389
CX3CL1	0.155347
SPATA20	-0.0713036
CACNA1G	-0.752232
TNFRSF12A	-0.00758733
DLX6	-0.0989519
MAP3K9	0.328867
RALA	0.0755291
BAIAP2L1	-0.107797
KDM7A	0.0374753
ETV1	-0.0732923
AGK	0.11868
ALDH3B1	-0.35574
TTC22	-0.202951
PHTF2	0.081986
CCL26	-0.550147
FARP2	0.196599
USH1C	0.0410442
GGCT	0.18235
DBF4	0.420005
TBXA2R	-0.458983
IFRD1	0.0443698
LGALS14	0.685569
COX10	0.30077
GTF2IRD1	0.169128
PAF1	0.0297444
VPS41	-0.170581
ARHGAP44	0.075271
ELAC2	0.366955
SCIN	-0.472421
ARSD	-0.235835
PNPLA4	-0.0142474
MYH13	-0.00172531
ADIPOR2	-0.0299737
CDKL3	-0.20023
UPP2	-0.404935
PRSS21	0.165519
MARK4	0.0108909
PROM1	0.0456064
CCDC124	0.275617
CEACAM21	-0.0893194
PAFAH1B1	-0.0648737
NOS2	1.05045
DNAH9	0.189654
KIAA0100	0.288957
SLC13A2	-0.570946
GAS7	-0.656876
TRAPPC6A	-0.151374
MATK	-0.351547
CEACAM7	0.0425782
CD79B	-1.43187
SCN4A	-0.0531818
ST7L	0.00904204
TKTL1	1.04383
PAX6	0.271304
RPUSD1	0.439419
RHBDF1	0.0375212
LUC7L	-0.0174551
CACNA2D2	-0.434958
BAIAP3	-0.0612491
TSR3	0.0446356
PIGQ	0.0827477
CRAMP1	-0.00967406
TEAD3	-0.243469
SELE	-0.601934
DNAJC11	0.457766
FMO3	-0.628928
MYLIP	-0.290487
NOX1	0.644579
E2F2	0.908136
PSMB1	0.095522
SYN1	-0.466032
JARID2	0.090136
CDKL5	-0.129798
CAMK1G	-0.0669605
CDK11A	-0.105769
NADK	0.208841
TFAP2B	-0.656723
TFAP2D	0.214304
DLEC1	-0.0997639
CYTH3	-0.296627
ADAM22	-0.0958099
SYPL1	0.0777043
CYB561	0.189456
SPAG9	0.037406
CELSR3	0.219324
AASS	-0.380533
PLEKHG6	0.0742943
SS18L2	0.026869
MPND	0.0866924
MGST1	0.103984
CRY1	0.133309
PGLYRP1	-0.243129
NFIX	-0.472278
ST3GAL1	-0.0292313
MMP25	0.0606699
IL32	0.16671
PKD1	-0.590515
MAPK8IP2	0.307137
MED24	0.791573
RHOBTB2	-0.263932
HEATR5B	0.0363309
SEC62	-0.466974
RPS20	-0.0668928
CSDE1	-0.0944568
UBE3C	0.294091
REV3L	-0.044035
TENM1	-0.242714
PAX7	0.210877
MASP2	-0.376866
IYD	-0.182787
FAM76A	-0.13142
TRAF3IP3	-0.525832
POMT2	0.255804
VTA1	0.265682
MLXIPL	0.171962
BAZ1B	0.118072
RANBP9	-0.0310188
ETV7	0.513413
SPRTN	0.134471
EEF1AKNMT	0.248785
DYRK4	-0.153437
ZNF207	0.188431
UQCRC1	0.166137
STARD3NL	0.00262616
CD9	-0.114522
HHATL	-0.203022
NCAPD2	0.68811
IFFO1	-0.456783
GIPR	-0.44594
PHF7	0.103702
SEMA3G	-0.575162
NISCH	-0.224568
STAB1	-0.244698
FUZ	-0.12478
SLC6A13	0.151363
IDS	-0.288706
PRSS3	0.20811
ZNF200	0.21752
CD4	0.00118342
LRRC23	-0.102976
BTK	-0.369935
HFE	-0.00297194
SCMH1	-0.39141
FYN	-0.322355
HIVEP2	-0.152795
FMO1	-0.760523
ELOA	0.14329
LYPLA2	0.247036
CLCN6	-0.0742789
MRC2	-0.464854
NME1-NME2	0.605179
SLC6A7	-0.10963
TSPAN9	-0.407445
BTBD7	-0.0148693
APBA3	0.0334742
MKS1	0.303168
ABHD5	0.0429655
ANOS1	-0.0650027
AKAP8L	0.11332
MBTD1	0.0153405
UTP18	0.335684
RNF216	0.0324745
TTC19	0.150468
PTBP1	0.424989
DPF1	0.629019
SYT7	0.566162
LARS2	0.515848
PIK3C2A	0.0503222
PLAUR	0.132924
ANLN	0.789788
WIZ	0.17619
RABGAP1	-0.153618
DCN	-1.10761
QPCTL	0.309173
PPP5C	0.376598
CEP68	-0.435779
MAP4K3	-0.128202
ZBTB32	0.152226
TYROBP	-0.140264
TMEM159	-0.265649
GABRA3	0.592973
BRCA1	0.837097
ERCC1	-0.0494166
CD22	-1.69161
SEMA3B	-0.17816
MBTPS2	0.137352
PRICKLE3	0.19952
LTF	-0.849828
EXTL3	0.0115141
NR1H4	-0.440923
ELOVL5	-0.0353546
ALOX5	-0.19421
KDM5D	-0.393339
CALCOCO1	-0.466349
UBR7	0.233162
MAP4K5	0.0047508
EHD3	-0.719179
PSMC4	0.321819
MAN2B2	0.0259802
SLC7A14	-1.69127
CLDN11	-0.368875
SLC25A39	0.364391
MVP	0.00793883
NUB1	0.243276
PGM3	0.344437
RWDD2A	0.0718429
CLK1	-0.291775
POLR3B	0.325868
ANGEL1	0.240493
RNF14	-0.11518
DNASE1L1	0.0901078
DDX11	0.398608
HEBP1	-0.103271
GPRC5A	0.21258
MAMLD1	-0.218088
CD6	-0.172731
TACC3	0.754909
UFL1	-0.00461989
POLA2	0.688381
ZC3H3	0.248424
CAPN1	0.176022
ACP3	-0.10225
MDH1	0.0701097
SLC30A9	0.195782
MTMR11	0.0122826
COX15	0.155188
CCDC88C	0.173955
YAF2	-0.0413359
ZMYND11	-0.216535
WAS	-0.300102
DPEP1	0.39823
BID	0.428616
MATR3	-0.0695229
NPC1L1	-0.0369725
XYLT2	-0.0551861
RGPD5	-0.14689
STMN4	-1.18822
NUDCD3	-0.0447378
ISL1	-0.967224
CHDH	0.255246
IL20RA	0.373849
CLCA1	-0.937914
CLCA4	-3.56777
GLT8D1	-0.0501464
ATP2C1	0.277571
IGF1	-1.29094
SLC38A5	0.190377
RALBP1	0.0829278
RUFY3	-0.164521
CNTN1	-1.52491
SLC11A1	-0.0377634
WWTR1	-0.735108
AGPS	0.167236
ZNF806	0.205433
CXorf56	0.142836
ATP1A2	-2.80232
TTC27	0.254958
ZNF582	-0.88229
VSIG2	-0.924897
PHLDB1	-0.494324
MARCO	0.504364
CYP24A1	0.836934
PRDM11	-0.286273
SYT13	-0.0563475
SNAI2	-0.456693
CD74	0.199198
HGF	-0.834607
ZRANB1	0.0746893
NCDN	0.0403152
ADGRA2	-0.546759
CCT8L1P	-0.242649
ZFP64	0.271303
MNAT1	0.193717
SAMD4A	-0.861296
RUNX3	0.265553
MRE11	0.145457
PLEKHB1	0.0284828
SERPINB1	-0.0228954
CYP3A43	-0.553291
SLC7A9	-0.332311
SPAST	0.143225
NRXN3	-1.88461
OSBPL5	-0.310353
AQR	0.19334
CPS1	-0.018352
C8B	0.454177
FHL1	-2.38113
RTF2	0.13766
GABRA1	0.0212985
NLRP2	0.577079
SLC45A4	0.272521
RNF10	-0.0169243
ZNF839	-0.075943
ZDHHC6	0.156383
GRAMD1B	-0.076999
RNH1	-0.0202063
NDUFS1	0.068991
RB1CC1	0.0277081
ERP44	0.0885983
ALAS1	0.270181
BIRC3	0.206767
AKAP11	0.0461844
GLRX2	0.0748437
SNAPC1	0.0287153
DERA	0.0619105
STRAP	0.255891
ABCC2	0.399688
DEF6	0.0195872
PLEKHO1	-0.708077
GCLM	0.141301
UBR2	0.121874
EHD2	-0.78308
DEPDC1	0.855411
CCDC28A	-0.127661
RRAGD	-0.306444
HSF2	0.15439
PHF20	-0.0113251
HSD17B6	-0.804622
NR1H3	0.150116
TYMP	0.406153
NCAPH2	0.486789
TOMM34	0.524851
SEC63	-0.011081
KPNA6	0.0149586
VIM	-0.477444
RTEL1-TNFRSF6B	0.257749
FAS	-0.00170176
RNASET2	-0.229328
CD44	-0.210638
KCNG1	-0.181106
AGPAT4	-0.364226
SLAMF7	0.386555
BTN3A1	0.116644
MIPEP	0.497688
PRKCH	-0.248692
INSRR	-0.250101
IFNGR1	0.168029
B4GALT7	0.0418449
SH2D2A	0.331711
VRK2	0.283451
TNFRSF1B	0.132655
VEZT	0.0270781
POU2F2	-0.884965
BRD9	0.0361685
SNX1	-0.188659
TBPL1	0.0277507
ARNTL2	0.302023
BCLAF1	0.148031
SLC39A9	0.197908
ANK1	0.181519
IBSP	0.531852
TFB1M	0.137666
RABEP1	-0.0782586
HMGB3	0.642087
NUP160	0.409268
BAK1	0.254382
MUSK	-1.89267
IKZF2	-0.490675
GRN	-0.114756
FAM13B	-0.408429
ARHGAP31	-0.418293
CENPQ	0.31722
SARS1	0.0887469
RANBP3	0.0786186
ARID4A	-0.427857
EIPR1	0.2675
PNPLA6	0.114367
IFT88	0.0603209
ALG1	0.149492
ZCCHC8	0.141335
ABCF2	0.371593
CHPF2	0.0788241
LRRC7	-0.663902
FUT8	0.0722182
UBA6	0.341819
GAB2	-0.0958167
ATP6V0A1	-0.0398409
PIAS1	-0.0835647
SLC4A7	-0.0303951
APBA2	-0.12953
MAP2K3	0.141782
EFCAB1	0.023678
TMSB10	0.0520232
ASTE1	0.086126
RNF19A	-0.0482703
PEX3	0.145947
GABARAPL2	-0.253134
MYOC	-2.6434
SH3YL1	-0.114356
FAM136A	0.359251
VCL	-0.539056
DEPDC1B	0.844309
DAPK2	-0.239311
NSMAF	0.138891
ADSS2	0.127777
STAP1	-1.3707
TIMP2	-0.599341
RFC1	0.273802
TBC1D23	0.102924
CUL3	0.133501
MYOM2	-0.276796
OTC	-0.737507
CYP46A1	-0.388731
ZZZ3	0.167904
SLC18A1	-0.00242882
USP2	-0.516951
CASR	-0.865693
TUBG2	-0.34541
RPL26L1	0.149395
FLT4	-0.0881364
NSUN2	0.504822
FBXO42	0.068597
MFAP3	0.120431
MRI1	0.156492
METTL1	0.142839
HOXC8	-0.363604
AGA	-0.13568
PI4K2B	0.201286
BOD1L1	-0.206953
MAT2B	0.0499345
TLL1	-1.0885
EDC4	0.294612
TRIO	0.0197193
VCAN	-0.228065
CLEC16A	0.127412
MSR1	0.0027749
CDH1	0.258587
MTREX	0.128504
DNAH5	-0.11629
ZFYVE16	0.0368028
RIPOR1	-0.251858
C6	-0.402881
RAI14	-0.239062
SOX30	0.470088
PNKP	0.0834689
BEST2	-0.203202
PHLPP2	-0.0117065
SPDL1	0.464205
STAU2	0.144773
SLC66A1	0.0928459
CTNS	0.103276
RTN4R	0.480245
PHF23	0.183117
CDH10	-1.24426
INPP4A	-0.0957172
RAB27B	-0.148271
PSMA4	0.2857
MYO16	-0.510256
LSG1	0.290497
PARP3	0.042571
TNC	-1.16238
THAP3	0.0653111
RIPOR3	-0.301532
TDP1	0.426324
AIFM2	0.131988
C2orf83	0.0956063
SPATA7	-0.194535
MED17	0.209514
RETSAT	-0.0356669
CAPG	-0.0436468
AP2S1	0.0722771
USH2A	0.0200357
ZPBP	-0.00684107
TG	0.207224
ADAM28	-0.160686
BARX2	-0.463566
DCUN1D1	0.11984
JADE2	-0.00270907
ZIC2	0.33969
LCP2	0.0394539
TRIT1	0.271449
ADRB1	0.094639
GUCA2B	-0.589507
CUL7	0.287507
CTNNA1	0.0715183
PHKA2	0.15046
CNTLN	-0.163159
EPHA3	-1.22698
HSPA5	0.282246
DSG2	0.248914
GEMIN8	-0.0438087
OFD1	-0.126309
GPM6B	-0.907308
MAGEC2	2.10757
PREX2	-0.785266
WDR37	-0.190348
YTHDC2	0.115649
CTPS2	0.0756204
ATP6V1H	-0.0240058
POLR2B	0.30132
FAM214A	-0.371652
ARAP2	0.148633
TPR	0.196568
CP	0.41722
KIAA0556	0.102945
DTNBP1	0.0309432
XK	0.159996
ANO2	-0.38874
C12orf4	0.0629072
SCML1	0.331122
WWC3	-0.313362
ARHGAP6	-0.688877
FAM184B	-0.123813
MAP4	-0.119483
GOPC	-0.0209053
ROS1	-0.379297
USP28	0.373739
HDAC9	-0.115256
TSPAN17	0.142022
NOP16	0.324353
CC2D2A	-0.72736
RRM2B	0.265463
ZNF800	0.109122
TNFRSF17	-0.406639
SNX29	-0.265773
LMO3	-1.54483
MRPS10	0.205864
GUCA1A	0.530055
RSF1	-0.181321
VPS13D	-0.18181
CELF2	-0.853372
FAM120A	0.189663
R3HDM1	0.288412
COL9A2	-0.0169366
KITLG	0.161737
ERCC8	0.126472
ADAMTS6	-0.218435
H6PD	-0.273448
VAMP3	0.165803
PER3	-0.374664
UTS2	0.107347
TNFRSF9	0.0947978
EPN3	-0.0466228
LTBP1	-0.962033
RCN1	0.315147
ELN	-0.987909
RFC2	0.546366
ARID1B	-0.0330696
CLPTM1L	0.256026
NEDD4L	0.0227557
FOXP3	0.0608174
PPP1R3F	-0.414627
HEXB	-0.0268197
PTCD2	0.0843029
NEXMIF	-1.49807
JKAMP	0.00177249
DKK3	-0.621908
ARHGEF5	0.0754601
NFE2L3	0.42615
MCUR1	0.128176
LIMA1	-0.0367724
LETMD1	0.087587
SLC4A8	-0.250516
LAMC3	-0.27716
PTGER3	-1.12533
TNIP3	0.0367132
MAPK9	0.0271278
COL23A1	-0.9419
BCAR1	0.123127
FAM160A2	0.0892889
HERPUD1	-0.144313
HOMER3	-0.102254
RAD51	0.730675
POLQ	1.00376
PIK3CB	0.258044
CYBA	0.020445
THOC3	0.365637
HEBP2	-0.091709
MPHOSPH9	0.455512
PLEKHA5	-0.208792
PRSS8	-0.0324621
SIKE1	0.11084
RRP12	0.459684
FNIP2	-0.0611527
MSMO1	0.25382
TTC17	-0.0127008
ALX4	-0.271092
FSTL4	0.275301
FOXN3	-0.59649
METTL24	-1.82029
AKR7A2	0.0426463
MRTO4	0.411406
NNAT	-1.11804
USE1	-0.054912
MCF2L2	-0.0994074
NRIP2	-0.71093
LAMA3	0.288526
AP5M1	0.0587257
ANAPC4	0.0995174
KCNQ1	0.143844
TRAPPC3	-0.0346056
THRAP3	0.128603
PHPT1	0.0629717
ENTPD2	0.380411
LY75	-0.0955473
ARID4B	-0.257433
OPN3	0.293254
SDCCAG8	-0.0653372
PTPRN	-0.373096
HHAT	-0.290149
KIF1B	0.0504986
FOXC1	0.480073
TBC1D22A	0.00743361
SYNE2	0.283111
PLEKHH1	0.212657
ATP9A	0.0623885
SPO11	-0.224131
CBLN4	-0.213564
CHRDL2	-1.41528
FAM168A	-0.0859363
RELT	0.468775
GALC	0.0954377
NOP58	0.148036
SZRD1	0.194367
KCNH2	-0.739379
CUL1	0.210304
FAM114A2	-0.156873
CYFIP2	-0.293382
TAB2	-0.0657105
GINM1	-0.289663
EIF2AK2	0.0755314
USP36	0.163156
KMT2C	-0.0909922
MCOLN3	-0.371807
CCDC85A	-0.52485
PUM2	0.0740609
MRPL43	0.00624142
ITIH4	-0.67225
ITIH1	-0.0702235
HPF1	0.0609509
ZFR	0.162341
ZNF280C	0.416779
NPFFR2	0.643799
PHF21B	-0.659357
TRAF1	-0.223548
RC3H2	0.150622
IL17RB	0.438934
TRAF3IP2	0.0778514
GYG2	0.141871
DCBLD2	-0.126184
SERPINB3	-1.49451
SOAT1	-0.0210979
PKP2	0.405292
MSH4	0.24884
F7	0.429643
GDI2	0.154975
PRDM1	-0.0379365
ATG5	0.381833
TMCC3	0.00647028
PITHD1	0.168048
MTA3	-0.0417389
USP13	0.296359
ATP11B	-0.0241497
LAMC2	0.21947
CDK14	-0.644975
SEC61A1	0.248251
PPP1R12A	-0.474932
RASGRF1	-0.178534
CAMK2B	-0.413799
CROCC	-0.146571
POLR3E	0.201237
ATP2B4	-1.11721
ZC3H11A	0.0488501
RIOK2	0.0791253
YIPF1	-0.0831927
NDC1	0.68664
DGKG	-0.986776
FLYWCH1	-0.170188
UNKL	-0.14209
TBXAS1	-0.360481
PARP12	0.274988
ALDH18A1	0.250345
TARBP1	0.228412
GATB	0.240121
MXD1	0.0122911
CDK17	-0.162319
DNAJC25	0.0754179
SLC2A3	-0.0615139
PSD	-1.92881
CTDP1	0.111163
YBX3	-0.0806013
STYK1	-0.105227
WNK1	-0.0894209
RPS17P5	-0.134639
CCAR1	0.0396059
OGFR	0.185709
GNA15	-0.286362
CREB3L3	-0.042063
PIGV	0.00227117
PTPRU	0.340297
SNRNP40	0.381337
RIMBP2	0.755354
COL11A1	0.414063
QSER1	0.347883
MPC1	-0.123034
ACAA1	0.0042304
BCAT1	-0.110282
HDAC7	-0.084354
LZTS1	-0.274005
PRDM6	-0.966593
WNT8A	-0.229108
SPAG4	-0.0314278
NCKAP1	0.00726738
MRPS35	0.142561
GUCY1B1	-0.798482
SFSWAP	0.169942
TNK2	0.0967065
MON2	-0.06707
CDH3	0.478557
ARSF	-0.721526
GPBP1	0.0409741
DGAT2	0.137465
ZNF112	-0.0930426
CS	0.380213
LTK	0.0278397
MRPS24	0.0612773
ELMO2	0.049629
WAPL	0.127191
VMP1	0.0128846
APPBP2	-0.0611093
POLD1	0.810757
SEZ6	-0.566698
EIF4B	0.0675375
SLC6A16	-0.675172
BICRA	0.0186079
SPHK2	0.295607
RPL18	0.0449404
CA11	-0.279941
ISOC2	0.119555
U2AF2	0.344427
EPN1	0.0765801
MED29	0.100924
AHRR	0.0590351
GSC2	0.29496
ZNF275	0.127566
MTMR1	0.270648
GPC1	-0.0420117
ADCK1	-0.00491194
HAGH	-0.0875418
RNF4	0.19925
CASP8	0.0783398
LIMCH1	-0.60304
INTS13	0.262567
TM7SF3	0.0669532
DLX3	1.43736
SPA17	0.182198
TSPAN32	-0.801664
CCN5	-1.07149
DMRT3	0.79795
ST3GAL6	-0.194738
ATP2C2	0.118211
NGFR	-1.52951
CDON	-0.916722
TAF2	0.244449
HIPK2	-0.153344
TNPO3	0.22691
BORCS8-MEF2B	0.268249
RFXANK	0.179302
TMEM161A	0.365184
LPAR2	0.105867
CTSA	0.0198482
SUGP2	0.283381
SLC12A2	0.158237
SNX24	-0.197001
EYA2	0.038662
CNN2	0.148322
ABCA7	0.120649
SNCAIP	0.632809
DDX20	0.268434
BTBD1	0.173338
FAR2	0.0925509
BCAS1	-0.647155
POU1F1	-0.522513
CHI3L2	-0.599244
SBNO2	0.315886
PMS1	0.220148
HMG20B	0.0941627
CALCRL	-0.233826
TAF11	0.114515
ANKS1A	-0.0186981
AP3D1	0.173264
ZNF76	0.0334353
SLC9A3R2	-0.287933
NTHL1	0.107102
UHRF1BP1	0.407216
GNAI3	0.150593
IPO5	0.461902
OAT	-0.0327122
WDR3	0.47673
PKN2	0.194352
WDR18	0.370358
TRAM2	-0.0110856
NTN1	-1.34274
GLP2R	-1.41828
MCM10	1.0586
DGKA	-0.44708
ERBB3	0.151077
ROPN1	0.0984896
ANKRD44	-0.539713
KARS1	0.287819
ADAT1	0.176958
PDIA5	0.159359
TBC1D22B	0.217306
NDUFB4	-0.0633047
SPEN	0.199218
MYLK	-2.13891
ZC3H15	0.144909
MAP2K4	0.0552232
PACC1	0.439107
SNAP91	-1.72297
SLK	0.0813092
CYB5R4	0.178444
COL17A1	-0.271619
GSTO2	0.174038
SEC61A2	0.0796837
PRKCQ	0.187601
TLE2	-0.206955
ASB1	-0.166352
FAM107B	-0.251553
ME1	-0.0731069
TBC1D1	-0.225297
CDK13	0.0802322
MTHFD2	0.579381
SLC9A7	0.278537
FOXJ2	-0.088941
YBX1	0.224667
PDE4A	-0.184811
PPP2R5A	-0.00642622
CTNNA2	0.0508379
ELAVL1	0.244641
TIE1	-0.414964
DIP2B	0.206233
SMARCD1	0.319058
KDM4A	0.224717
NFYC	0.0692607
ZMYND12	-0.0863866
SLC9A3	0.279328
NGEF	-0.22869
ASPM	0.735673
CD84	-0.0476529
ELOVL1	0.0444937
SPI1	-0.0313047
ZNRD1	0.0306514
MPPED2	-1.14588
CLDN18	-0.17865
ZBTB11	0.170496
ATXN3	-0.258279
GOLGA5	0.0504245
FGFR2	-0.405752
LRRC40	0.251481
ISOC1	0.226287
EML1	-1.203
TRMT11	0.266878
THUMPD1	0.00647422
MSANTD3	0.0496623
KIF26A	-0.153711
ATG2B	-0.0854455
ARFGEF1	0.185124
ACSM2B	0.134367
ZFAT	0.0654922
MTFR1	0.36118
STAG3	-0.147315
FECH	0.12272
MYO9A	-0.391138
DDX3Y	-0.474501
PFKP	0.25846
IDI1	0.217668
SP100	-0.114773
KLF6	-0.315177
PLPP1	-0.575439
NEO1	0.033867
TRAM1	0.0350053
PHKA1	0.225964
TNFRSF1A	-0.098199
CACNB1	0.191012
EVI5	-0.0920918
STOML1	-0.0687153
PKM	0.470721
DHX29	0.0742508
DNTTIP2	0.126247
METTL22	-0.0445749
TP53BP1	0.137339
TRO	-0.382072
RRP15	0.0782044
RHOA	0.0796588
DHX8	0.282935
PMS2P4	-0.320568
PRKCZ	0.286654
ZFY	-0.212713
IARS2	0.396334
SYT1	-0.0132507
NAV3	-0.856095
IDH3G	0.0832874
ROGDI	-0.248259
PDZD4	-1.91201
ATP2B3	-0.886119
ROCK1	-0.31567
CBFB	0.267734
PDK3	0.218484
HYAL2	-0.0177827
HDAC4	-0.237769
RASSF1	0.122102
FGFR3	0.225188
IFI35	0.161878
HEATR6	0.150971
COASY	0.381264
PLEKHH3	-0.0727015
MEF2A	-0.332382
OTUD5	0.000748867
TFE3	-0.0859258
TBC1D25	-0.0326097
ACSL4	-0.0743359
INPP5A	-0.38734
GPKOW	0.134275
GRIPAP1	0.0498309
FTSJ1	0.286513
PRR11	0.635089
REEP1	-1.1094
ATP11A	0.64064
POLR1A	0.362344
LAPTM4A	-0.369589
TTC7A	0.0124377
IP6K2	0.00854252
STON1-GTF2A1L	-1.20126
SRBD1	0.12733
KIF2A	0.471569
RASGRP2	-1.43809
PSME4	0.204145
IFT80	-0.00329574
SIRT2	-0.0172706
ERLEC1	-0.0727938
PPP2R5B	-0.161078
PYGM	-2.09152
PAGE1	2.32716
PITX1	-0.44853
TRPC7	-0.212483
MAST4	-0.422783
ADGRF5	-0.280009
SDK2	-0.0177451
ADAM7	-0.469508
NUP133	0.243586
NUCKS1	-0.079732
VPS35	-0.00874489
DNAJA2	0.0831113
BCL3	0.140526
KCNAB2	-0.0399789
ABCC9	-1.22593
GAL	0.766085
CLEC2D	-0.376655
FUNDC1	-0.0457155
MAOB	-0.579145
RORA	-0.49002
DRD4	-0.511985
TGFBR3	-0.721329
PLA2G10	-0.761505
HES2	0.233534
ATP1B3	0.181305
NEDD4	-0.0891811
PIGB	-0.0939201
MAPK6	0.199003
GNB5	-0.277893
RAB27A	-0.282367
HDHD5	0.553072
UFD1	0.305506
LRP6	0.114305
GUCY2C	0.287481
SCT	-0.112942
PHRF1	0.238144
ELP1	0.259088
NUCB2	-0.148086
PFN2	0.152385
PTPN3	0.178468
SPTB	0.199481
DAPP1	-0.407388
FGF10	-1.82761
SLC44A1	0.144189
TMEM260	0.0969947
SMG6	0.0319003
EXOC5	0.110338
CLTCL1	0.123564
FGF22	-0.0456313
FSTL3	-0.079352
DGCR2	0.268148
RNF126	0.262956
MNT	0.0392708
ZXDC	0.192505
JMJD6	0.102533
POLB	0.27261
ST6GALNAC1	0.0105621
WIPI1	-0.157667
FRMPD1	-0.0801011
GBA2	0.153421
NDST1	-0.182272
ASNS	0.364146
AP3M2	0.362879
CNGB1	-0.205519
ST6GALNAC2	0.0175024
CHAT	-0.590686
PABPC1	0.206486
TESK2	0.018273
CFAP20	0.268089
CSNK2A2	0.176341
PTPN21	-0.422021
EIF2B3	0.205246
CAMK2A	-1.0099
TCOF1	0.39142
CDC42	0.0517161
OSBPL3	0.149268
EPHA8	0.312845
SLC12A3	-0.266749
RAD18	0.416731
ATP2B1	0.119693
TRPM5	0.0607077
NCK2	-0.153481
MAP4K4	-0.0828745
MGAT4A	0.182029
RPL31	-0.175817
WDR1	0.129837
SNX13	-0.0481231
MS4A12	-0.416513
ARHGAP10	-0.599645
RPS6KA2	-0.553899
ING3	0.0453665
VASH1	-0.135797
LMCD1	-0.336372
BUD23	0.119693
SEL1L	0.0123987
TRIP13	0.801706
ATP6AP1	0.103273
TCF3	0.428538
TRIB2	0.384824
DAZAP1	0.337533
MBD3	0.257703
PRLH	-0.398127
HLTF	0.321498
FAM50A	0.0554452
FAM3A	0.00254345
CPSF1	0.308191
MYO3B	0.261704
CYBRD1	-1.16969
CDH19	-1.43606
PDCD2	0.0825526
SLC6A15	0.509812
RDH11	0.0448593
PRKACA	-0.0918504
ADGRL1	0.301524
SPP2	-0.0141381
ACTN1	-0.632756
ZFYVE26	0.092626
RPS6KA6	-1.71676
EPN2	-0.191787
PTPN18	-0.0171134
LIMS2	-1.63236
ASIC4	-0.121506
SPEG	-1.78594
LNX1	-0.0937674
ALDH3A2	-0.00529554
TFRC	0.719748
SREBF1	0.431355
TRPC5	-0.637264
AFF4	-0.115755
UBE2D1	0.0251145
MPP5	0.0332794
RHOBTB1	-0.209267
SMC1A	0.560363
HSD17B10	0.215969
MARK2	0.240738
HMMR	0.746575
CHFR	-0.183686
TRHDE	-1.02173
P4HA2	0.0891674
FCGR2B	-0.609367
NFATC3	0.158711
TRNT1	0.0836826
ACADVL	0.104238
STK10	-0.128398
FBXW11	-0.014523
ACAP1	-0.379297
CRMP1	-0.260357
EVC	-0.733968
DERL2	0.0650003
SIDT1	-0.330932
NDE1	0.146436
IRAG1	-1.46222
TMEM38A	0.0140261
AP1M1	-0.0556465
PVR	0.485552
XRCC1	0.237401
SCARB1	0.446772
CYP2W1	0.311035
MCM2	1.0089
MOV10L1	-0.199485
PANX2	0.240559
SELENOO	0.158527
TP63	-0.908646
ALPK1	-0.0499415
LLGL2	0.304669
PDE8A	0.00214588
CLCN4	0.441427
NLE1	0.523066
SDHA	0.261243
SMARCE1	0.263119
FNDC8	0.28696
GSDMB	0.228792
KDM5A	-0.102001
ADAM11	0.272707
PPP2R3A	-0.614974
FERMT2	-1.23021
ABCB11	-0.165591
DHRS9	0.0887418
CD5L	0.855104
PTGS2	-0.236779
IGF2BP2	0.194519
MAP3K13	-0.116202
ST6GAL1	0.00739664
TBX21	0.165335
VDAC1P1	0.259715
FRY	-0.429433
PICALM	-0.056785
NSF	0.294487
GLI2	-0.384249
CLASP1	-0.0537407
MRPS34	0.230581
NOTCH3	-0.174721
CLNS1A	0.142947
PPP2R2C	0.320511
TEAD2	0.0241563
EED	0.17625
CDHR2	-0.0998527
SNCB	0.030497
TSG101	0.00219141
NCBP3	0.152693
ATP2A3	-0.286623
CA12	-0.260689
MGLL	-0.496859
NTN4	-0.608245
BCS1L	0.215726
NUAK1	-0.136492
DPP8	-0.159778
SLC24A1	-0.00919707
ZNF532	-0.0608302
SCARF1	-0.136955
LMAN1	0.186786
HACD3	0.359747
IPCEF1	-0.454919
ZZEF1	0.000349103
NOX3	-0.0707133
ENO1	0.59973
SLC12A1	-0.780487
MYDGF	0.151462
ANO8	0.117245
TUBE1	0.192043
ARHGEF10L	-0.0336503
TXK	-0.539593
WSCD2	-1.07976
KCNQ2	1.02432
TACR2	-2.64753
ACTR6	0.120133
TIPIN	0.536938
SRI	-0.181942
EIF4G3	0.0846043
NUP37	0.390783
SEMA3A	-0.135762
GTSE1	0.972062
SEMA3C	-0.457396
TTC38	0.201141
ACAT1	0.234451
GRAMD4	0.0666072
CELSR1	0.300246
WNT8B	1.05885
ZNF638	-0.0277671
SLC25A40	0.176743
TIMM21	0.258702
ADD2	0.0966935
FGF4	0.38003
RASAL2	0.165554
VPS9D1	-0.140998
ZNF37A	-0.0418402
MARK3	0.116234
SLC25A3	0.196747
FNDC3B	0.0202393
FOSL2	-0.104964
CACNG5	-0.070372
CACNG4	-0.483434
FRYL	0.0047042
TMEM131	-0.0222664
FSCN1	0.283091
ACTB	-0.120984
MOCOS	0.36825
PLD1	-0.258298
ATP12A	-0.0838656
WDR62	0.916681
DLG1	-0.0400503
RAB7A	0.0488401
BCAP29	-0.0818305
SEC31B	-0.203986
SART3	0.261054
ARHGAP15	-0.62919
TUBA3D	-0.223709
PAX2	0.255248
EXOSC7	0.196663
KIFAP3	-0.0972798
MKRN2	0.142232
MCM6	0.629422
REXO2	-0.137426
RBM7	0.0830414
RBMS2	-0.172311
BAZ2A	0.22765
PTPN23	0.177012
MLH1	-0.0473606
UNG	0.482385
FMO4	-0.590868
KLHL20	-0.230774
RGS11	-0.97187
SLC46A1	-0.419825
PLXNA2	-0.31813
SPAG5	0.821124
ANKRD13A	-0.126199
TPD52	0.0603499
ACACB	-0.883982
TRAF4	0.316342
PAG1	-0.0135491
GPATCH1	0.114123
ICAM3	-0.244778
NT5C2	0.0485157
MCAM	-0.732097
GPC4	-0.0196522
MBNL3	0.0909097
CAMSAP3	0.456484
RAP1GAP	-0.277238
XAB2	0.147774
ARHGEF1	0.0648138
STXBP2	0.0507299
MAP2K7	0.0163138
NMRK2	-1.02628
DGKD	-0.0338453
CTTNBP2	-0.516397
ACTL6B	-0.257516
RARB	-0.569094
TOP2B	0.191368
TM9SF3	-0.0771575
NFKB2	0.0517342
UBE2T	0.702417
PPP1R12B	-2.02655
DNAJC10	0.0369955
GTF3C1	0.159165
IL4R	-0.15498
USP33	0.0983739
PAK3	-0.94824
CAPN6	-0.515056
DCX	-2.36923
SNRPA	0.378549
SPAG6	0.365283
EXOSC5	0.45102
DYNC1I2	-0.225585
APBB1IP	-0.13325
LRCH4	0.0301113
FAM76B	0.110206
SIRT6	0.0835534
TYR	1.04856
POLD3	0.347855
ACTN2	-1.82655
CAPZB	-0.0606787
GPR137B	-0.0321828
NAALAD2	-0.0626063
JADE1	-0.168877
SLC25A43	0.00774164
UBE2A	0.0486979
FGFR1	-0.747615
FKBP6	0.213829
SMC1B	0.389032
FBLN1	-1.02364
ITGA8	-1.60308
CST7	0.0422889
MAP2	-0.468407
PIAS2	-0.0856517
AMPH	-1.08374
ARAF	0.0282073
MCCC1	0.263996
LAMP3	0.28585
FAP	-0.0695531
NEBL	0.107318
ACER3	0.00106584
UBE2K	0.191401
PIK3C3	-0.0164895
N4BP2	0.368256
TIGAR	0.260696
TULP3	-0.182949
SYNJ2	0.0908385
ADCY2	-0.905257
PPP2R5C	-0.0358339
PMS2P1	0.0520826
RBFOX1	-0.645302
GNB1	0.161578
HOXA9	1.68029
EDN1	-0.435276
MLLT10	0.0706835
ZCWPW1	-0.034514
ADCYAP1R1	-1.75893
FGF20	0.914652
P2RY10	-0.406327
ITM2A	-0.543193
NRDC	0.160531
VDAC3	0.327352
PCM1	0.131378
TNRC6C	-0.343734
CBFA2T2	0.0809917
BRINP1	-1.03339
ITCH	0.182041
PKD2L2	-0.526884
TP53INP2	-0.340304
SDF4	0.163877
MYH7B	0.280329
BPIFB2	-1.29729
TP73	0.820942
TOLLIP	-0.0946169
UBE2D4	-0.223029
CLUL1	-0.188682
RUNX1T1	-1.07869
CDH17	0.0759905
THOC1	0.160349
FKBP7	-0.580872
OSBPL6	-0.359134
SLC1A3	0.287456
XRCC5	0.188117
LXN	-0.331753
SP140	-0.344977
MKNK1	-0.0503278
TNS1	-1.67342
REXO1	0.235956
SAR1A	-0.0425185
CDC14A	0.0191838
RAPGEF3	-0.428655
CEACAM1	0.389606
SENP1	0.324223
DUSP13	-0.247321
CIC	0.024939
LIPE	-0.204513
FDFT1	0.040283
PAFAH1B3	0.435587
OPHN1	-0.171844
AFM	-0.456167
KIF22	0.607808
SCGN	0.747531
CARMIL1	0.440382
PGM1	-0.155755
DDX1	0.213761
DNM2	0.16823
EPB41L2	-0.0700703
RIMS1	-1.52461
MOXD1	-0.977425
STX7	-0.125257
RABL2B	0.227735
KEAP1	0.277507
DDX43	-0.358194
PTPRH	-0.0190687
DCT	-0.685396
SLC35C2	0.187601
CRYBG3	-0.322373
EPHA6	-1.78513
SCTR	-0.741006
RFX3	0.340587
RIF1	0.214963
RAB21	-0.142499
SLC4A4	-0.0762969
SMARCA2	-0.325361
RDH8	0.163289
SESN1	-0.00469734
MID2	-0.70496
DNAAF6	0.321848
COL5A3	0.191168
SRCAP	0.242321
PUM3	0.449267
CPB2	0.155878
CHRNA3	-2.16523
KCNN2	-0.44278
CNOT4	-0.0195269
PSEN1	0.000687812
CPOX	0.495367
CLDND1	-0.104808
MOK	-0.0116195
HSP90AA1	0.3051
RBL1	0.659254
DLGAP4	-0.0323539
IGSF9B	-0.183519
CFHR2	-0.444585
CROCCP3	-0.51018
NDC80	0.691007
AP4E1	0.0819521
RSBN1	-0.049143
MAGI3	0.00159335
CXCL2	0.399225
AFP	-0.895915
COL4A4	-0.771797
TCF7	-0.115457
OSTM1	-0.279287
CDH7	0.252427
IMPG2	-0.538447
PCNP	0.0888595
EXD2	0.0526845
ARG2	0.492926
MEF2C	-0.733757
PTPRC	-0.218604
CACNA1S	0.321435
PKP1	-0.0346611
UBA5	0.11546
STK17B	-0.154366
CDC14B	0.166871
ZNF510	0.0265742
LRP2	0.831364
ZNF506	-0.257936
JMJD4	0.149996
DUSP12	0.116036
AACS	0.26181
DELE1	-0.00471622
SLC13A1	-0.626021
CADPS2	0.0906559
PCDHB4	-0.961113
PCDHA6	-0.583089
PCDHGA2	-0.540913
HSPB11	-0.0117723
PHLPP1	0.287668
ATP8B1	0.0686563
IL12RB2	0.651517
SMARCD3	-0.577496
WDR70	0.112028
FYB1	-0.197596
MPP4	-0.213423
STRADB	0.0438421
BZW1	0.185968
PGR	-1.66353
C1QTNF3	-0.843075
ME2	0.241161
C5orf22	0.250014
CCNT2	-0.0134089
FAM135A	0.19536
COL19A1	-1.98383
EPB41L3	-0.0595149
COBLL1	-0.279803
DLG3	0.274011
KCNK2	-1.66751
SERTAD4	-0.898736
TRAF5	-0.271367
MRPL22	0.139203
GEMIN5	0.384481
OPRK1	0.736535
NFE2L1	0.0772665
SEMA5B	-0.126083
GSK3B	0.143254
ITGB5	-0.186472
ERC1	-0.207664
XPO1	0.336809
LINC01587	-0.627376
RNF13	-0.0531701
TRPM3	-0.317794
PALB2	0.382196
DOP1A	0.0212809
LYRM2	0.0635895
BCKDHB	0.0825674
KAT6A	0.115251
TUT7	-0.00356359
ULK2	-0.266652
GRHL2	0.352274
TNPO1	0.155068
PLOD1	0.24967
P2RX5	-0.550613
ITGAE	0.441217
DIS3	0.251721
PIBF1	0.0513577
TDRD3	-0.0265547
AC000061.1	-0.474617
NUFIP1	0.310978
PDS5B	0.197953
OXCT1	0.0639088
RRAGB	-0.315903
EPYC	-0.161066
CYLD	-0.204543
SLC27A5	0.273134
ZNF324	-0.00752682
ZNF671	-0.698174
ZNF416	-0.0993532
ZNF586	-0.0762818
ZNF446	-0.0412209
ZNF264	-0.258405
RPS5	0.0704921
FAT1	0.430552
YTHDC1	-6.51564e-05
CHMP2B	0.061143
SMAP2	-0.108342
PPIE	0.00170533
ZMPSTE24	0.0417378
STARD7	0.355323
NOA1	0.216292
REST	0.0413762
HAL	0.33229
SSH1	-0.0486505
GSTP1	0.0112314
APLP2	0.00255373
FAM234B	0.418299
SLCO1A2	0.310893
WBP11	0.310046
EIF3I	0.27414
NKAIN1	0.104687
COL16A1	-0.575885
TXLNA	0.200784
APOB	-0.257279
NCOA1	-0.203504
AGBL5	0.171412
EFR3B	0.314287
KIF3C	-0.171764
RAB10	0.065229
GCKR	-0.446533
HADHA	0.0277698
MAPRE3	-0.430509
CAD	0.568898
CD59	-0.399854
CD82	-0.183452
BCORL1	0.195028
ATRX	-0.277575
AK6	0.0487136
FCN1	-0.661031
MYNN	0.0309786
MECOM	-0.0524258
SCAMP1	-0.101865
PREP	0.392792
HACE1	0.0873112
SEH1L	0.380522
WDR47	-0.0656901
WDFY1	0.168449
OVGP1	0.0342938
SLC25A24	0.0945619
MAP3K4	0.183027
PILRA	0.0852827
IGSF9	0.170669
ABCB1	-0.185688
ZNF213	-0.033173
AKR1B1	-0.0627177
CPNE3	0.282109
RRN3	0.278205
CTTN	0.208793
WNT11	0.638285
MTIF2	0.238608
DDHD2	-0.0109162
TTC39A	-0.172451
EPS15	-0.0866919
ORC1	1.09232
MGST2	-0.142195
CHERP	0.453069
ATG16L1	0.165424
USP40	0.0279369
POMGNT1	0.187648
RAD54L	1.08978
MAST2	0.147128
DNAJA1	0.387907
B4GALT1	0.203188
CHMP5	0.111173
NFX1	0.114214
AQP6	-0.148094
DIMT1	0.11742
IPO11	0.270952
FOLH1	-0.507033
EIF2AK1	0.0999477
NME8	-0.182903
EPDR1	-0.329046
SNX10	0.349393
SEPHS1	0.199332
MRPL28	0.171128
HBQ1	1.01056
ITPKC	-0.043537
CEACAM6	0.245883
FAT2	-1.55027
RBM22	0.0959805
TMED2	0.22847
ERO1B	-0.270841
ZFAND6	0.0207228
HSD17B2	-0.158329
TXLNG	0.338325
PPEF1	0.215614
LAT2	-0.264743
HUWE1	0.232987
ZW10	0.474684
ALG9	0.0610857
MYBPC2	-0.412796
NOX4	-0.281059
ACOX3	-0.0515215
MTMR2	0.114719
PPP1R15A	-0.0873219
HSD17B14	-0.255814
TRIP6	-0.211538
ACHE	-0.68299
FTL	-0.139936
SRRT	0.337985
BAX	0.193923
NLK	0.141656
PIGS	0.236783
ADAMTS2	0.164138
TMPRSS11E	-1.25953
ATXN7L3	0.264802
PGS1	0.155932
PSMC5	0.112523
UIMC1	0.0549111
CETP	-0.236564
MMP2	-0.539064
MT3	0.357738
LPCAT2	-0.10809
GNAO1	-1.64555
OGFOD1	0.170741
SH3BP2	0.0464232
NOP14	0.466317
ADD1	-0.19561
L2HGDH	0.414805
TXNDC16	0.0866661
RTRAF	-0.0670627
NID2	0.00563675
GMCL1	0.23396
SF3B2	0.265637
KLHL42	-0.461032
GNAS	-0.0657556
DNM1L	0.0555076
PTHLH	-0.463113
PHACTR3	-0.228598
ERGIC2	-0.168517
TFAP2C	-0.00654226
AURKA	0.76684
CASS4	-0.101164
PIR	0.165965
AAMDC	-0.558168
RFX2	-0.156407
METTL2A	0.314236
SULT2B1	0.0814282
ALG6	0.237
CNOT3	0.23555
GP6	-0.436515
PTPN4	-0.0104519
DDX18	0.204282
KHSRP	0.400685
GNA11	-0.0692056
ASAP3	-0.463391
EDEM2	0.15844
DNMT3B	0.753095
REM1	-0.770726
TPX2	0.893317
FER1L4	-0.152715
PDRG1	0.378198
EPB41L1	-0.109598
SLC15A1	-0.263435
DOCK9	-0.0130555
ANKRD10	-0.103361
TGDS	0.254656
DOCK3	-0.981275
C3orf18	-0.788791
COQ9	0.0845374
TMEM40	-0.949614
KIF9	0.201453
ARHGAP28	-0.717887
CRLS1	0.0857425
DEFB127	0.666782
PPP1R13B	-0.0717605
ATRN	0.0485078
SMOX	0.131524
SIGLEC1	0.166148
FKBP1A	0.108742
NSFL1C	0.156602
SLC4A11	0.342384
C20orf194	-0.703503
ZNF343	0.270586
EBF4	-0.540418
CPXM1	-0.403146
MAVS	-0.0673388
LZTS3	0.167287
F11	-0.816034
XRN2	0.310838
KIZ	-0.140917
DYNLL1	-0.0568808
TESC	-0.351389
SNX5	0.301439
RPL6	0.0204024
SIRPG	0.0677116
MAPKAPK5	0.16322
P2RX7	-0.160807
ESF1	-0.029159
RBBP9	0.0879198
ANAPC5	0.26629
SLC23A2	-0.0940934
SLC8B1	0.0885689
TMEM230	0.0151795
DZANK1	0.0532401
KDM2B	0.280789
CFAP61	0.731354
LHX5	-0.407384
TASP1	0.123947
OAS1	0.121289
GCN1	0.416348
RPLP0	0.141623
PXN	0.0736519
SIRT4	-0.324458
RPH3A	-0.170335
KIF16B	0.0438138
TRMT6	0.281338
CHGB	0.344743
PEBP1	-0.0147542
TBX5	0.274666
BRAP	0.116912
ERP29	0.0824304
NOS1	-1.67214
FUS	0.227088
IGBP1	-0.0974778
FXYD5	-0.116235
ZNF302	-0.325824
GRAMD1A	0.113893
FXYD3	-0.171224
HEPH	-0.242512
CDIP1	-0.151721
CMTM1	0.347217
KCNH4	-0.0864862
GANAB	0.407521
GMIP	0.160979
RBM41	-0.0535381
BIRC5	0.954147
LAG3	0.477394
MLF2	0.140943
OTUB2	0.391812
DDX24	-0.0356498
ZBTB25	-0.0860467
NECAP1	0.109441
ARHGAP4	-0.0440947
ANKRD24	-0.286447
DHX32	-0.0543666
RCOR1	0.348201
GPATCH2L	-0.0778224
LTBP4	-0.690438
BLVRB	-0.0367457
SLC9A1	-0.0231833
SPTLC1	0.297937
PAPOLA	0.16494
CCNK	0.231259
PCBP4	-0.0512892
RGS1	-0.0862993
YPEL3	-0.519215
MRPS33	0.120507
NDUFB2	0.0351283
NUDC	0.3144
MAEA	0.20838
ICAM1	0.416589
STRN4	0.195141
IRAK3	-0.144288
LYZ	-0.502159
SI	-0.850335
MUL1	0.0848622
TFAP4	0.304936
PDCD7	0.136129
SPG21	0.061211
FETUB	-0.0670304
DNAJB11	0.184997
P3H2	-0.427151
THPO	1.35919
CHRD	-0.405438
FLT3LG	-0.468961
RAB11FIP3	-0.00219474
GNPTG	-0.166071
ZNF268	-0.1377
GOLGA3	0.0243938
PABPC4	-0.123746
CD209	-0.0418623
CERS4	-0.267671
MCOLN1	0.0459386
USP48	0.214646
EFNB1	0.202022
PDPR	-0.106955
AARS1	0.324072
GLG1	0.049452
KIF4A	0.93765
TNRC6A	-0.117385
PLEKHG2	-0.0337353
DLL3	1.09813
NAT14	0.0309436
PITPNM2	-0.060346
EXOC1	0.00242307
RBM27	-0.00661915
POU4F3	0.356233
OSBPL8	0.0318163
DTX2	0.197781
NLRC4	0.0312924
PUS7	0.684814
LAMB4	-0.289982
NRCAM	-0.0232811
LAMB1	-0.00713775
SLC26A4	-0.374473
SLC26A3	-1.63056
DLD	0.192614
WDR7	-0.0139265
TXNL1	0.0423199
IL5RA	-0.546086
ABCC6	-0.201076
CMTM6	0.00962706
ITGA6	0.297104
RAPGEF4	0.014914
MAP3K20	-0.748121
SMPX	-2.54021
FH	0.268691
SEL1L3	0.0272708
TF	0.329059
CDV3	0.176946
MYO15A	-0.206835
ALKBH5	0.0902045
APOH	0.381631
NLRP1	-0.372026
PITPNM3	-0.66249
SPAG7	-0.0933377
ORC6	0.80314
ZFHX4	-0.982861
SLC17A6	-0.259497
CPA1	-2.47317
ZC3HC1	0.184569
ESR1	-0.568719
RGS17	-0.372902
ANGPT2	0.142685
TMEM101	0.103218
CD200	-0.495248
CCDC80	-1.32014
CMA1	-1.76198
PSME1	0.209591
PPP2R3C	-0.0624404
HAUS4	0.226785
JPH4	-0.41123
MYH7	0.464264
CEBPE	-0.412209
SLC7A8	0.055371
OSGEP	0.0991965
SLC22A17	-0.877234
RNF31	0.242491
SCFD1	0.0483489
G2E3	0.292359
HECTD1	0.0766984
HNRNPC	0.285026
RPGRIP1	0.023855
SUPT16H	0.42279
TOX4	0.0510649
GEMIN2	0.259137
TGM1	-1.1399
TINF2	-0.0586699
DAZL	-0.986962
TBL1Y	-1.08431
SEMA6A	-0.315884
TRPM7	0.081134
TYRO3	0.299463
WDR76	0.712112
CAPN3	-0.588843
SNAP23	-0.0820831
TBX15	0.182524
PHGDH	0.418554
COL9A3	0.0527877
EZR	0.2854
MYL6	-0.460466
AGO1	0.153597
TEKT2	0.304669
CLSPN	0.788226
RFFL	0.1988
UNC13D	0.0562671
MFSD11	-0.0641205
DPYSL2	-0.192675
TGFB2	-0.394821
GPATCH2	0.101405
NUP50	0.440265
COMT	0.1434
ADA2	-0.121569
AC016026.1	-0.672522
VNN3	-0.580928
ECHDC1	0.0471095
LRRFIP2	-0.0964205
SEC22C	-0.024126
[truncated: 54,494 more rows]

## Sheet: DEGs for volcano plot
gene_name	log2FoldChange	pvalue	padj
TSPAN6	0.424734	5.9328e-05	0.000354487
TNMD	-0.959413	8.62953e-05	0.000492933
DPM1	0.190429	0.00148285	0.0060355
SCYL3	-0.120585	0.0103435	0.0319658
C1orf112	0.578382	2.05728e-20	1.68135e-18
FGR	-0.0450989	0.65757	0.786006
CFH	-0.603672	5.10252e-07	4.8939e-06
FUCA2	0.106929	0.0823265	0.176822
GCLC	0.111255	0.0909852	0.191115
NFYA	0.319946	4.87274e-07	4.6985e-06
STPG1	0.112815	0.0572731	0.132364
NIPAL3	-0.23856	7.75117e-05	0.000448954
LAS1L	0.336058	1.14793e-11	2.62346e-10
ENPP4	0.0590657	0.511737	0.671926
SEMA3F	0.181966	0.0597171	0.136836
CFTR	0.102853	0.587218	0.733217
ANKIB1	0.111814	0.166669	0.303589
CYP51A1	0.063505	0.581636	0.728463
KRIT1	0.00478223	0.946748	0.971725
RAD52	-0.0134219	0.830451	0.902032
MYH16	-0.128095	0.379896	0.550555
BAD	-0.12877	0.0424805	0.104032
LAP3	0.393756	1.56279e-06	1.34926e-05
CD99	-0.247955	0.00121189	0.00506109
HS3ST1	-0.0854618	0.492208	0.65445
AOC1	-0.290865	0.0562987	0.130554
WNT16	0.326725	0.0700852	0.155582
HECW1	-0.189208	0.135714	0.260242
MAD1L1	-0.06641	0.353346	0.523849
LASP1	0.318888	3.08821e-06	2.50323e-05
SNX11	0.0596553	0.127601	0.248132
TMEM176A	-0.173218	0.173543	0.312906
M6PR	0.277451	1.92462e-05	0.000130602
KLHL13	-0.296842	0.0663523	0.148951
CYP26B1	-0.243899	0.112477	0.224949
ICA1	-0.184609	0.0254207	0.0679971
DBNDD1	0.0340099	0.790129	0.877463
ALS2	0.121369	0.0105523	0.0325256
CASP10	0.119314	0.16913	0.306911
CFLAR	-0.267902	8.74342e-07	7.95826e-06
TFPI	-0.339352	0.00453935	0.0158204
NDUFAF7	0.0461689	0.226779	0.381035
RBM5	-0.0948321	0.0629476	0.142896
MTMR7	0.0739616	0.466183	0.631971
SLC7A2	0.264397	0.148758	0.278881
ARF5	0.086176	0.148788	0.278884
SARM1	-0.277356	0.000281506	0.00140856
POLDIP2	0.226943	2.69943e-06	2.21763e-05
PLXND1	-0.0115855	0.895317	0.941314
AK2	0.27309	1.68051e-09	2.64334e-08
CD38	0.61716	9.5706e-05	0.000540032
FKBP4	0.34299	3.37436e-05	0.000215052
KDM1A	0.490659	1.42591e-22	1.53231e-20
RBM6	-0.145921	0.00684497	0.0224245
CAMKK1	0.0919338	0.242054	0.40002
RECQL	0.14515	0.0664503	0.149138
VPS50	0.0821822	0.275332	0.439346
HSPB6	-2.88636	5.38206e-39	1.43069e-35
ARHGAP33	0.332718	0.0001689	0.000898149
NDUFAB1	0.162326	0.00950214	0.0297204
PDK4	-1.28963	5.05974e-14	1.68348e-12
SLC22A16	-0.1867	0.300384	0.466915
ZMYND10	0.412421	0.00011371	0.000631599
ABCB5	-0.483204	0.0212028	0.0585986
ARX	-0.430504	0.0561592	0.130297
SLC25A13	0.111737	0.149818	0.280227
ST7	0.237233	0.000271974	0.00136778
CDC27	0.208567	5.00625e-07	4.81437e-06
SLC4A1	-0.114133	0.548813	0.70226
CALCR	0.373579	0.0260839	0.0694713
HCCS	0.126379	0.0111109	0.0339759
DVL2	0.217388	2.3067e-05	0.000153376
PRSS22	-0.00988414	0.942077	0.969231
UPF1	0.293801	2.52687e-08	3.16908e-07
SKAP2	-0.239601	0.000194851	0.00101793
SLC25A5	0.281863	6.05737e-05	0.00036082
MCUB	0.166231	0.039179	0.0972486
HOXA11	0.699061	0.000719254	0.00320942
POLR2J	-0.0845647	0.252179	0.41218
DHX33	0.478149	1.62294e-24	2.43234e-22
MEOX1	-0.935533	9.08122e-12	2.10397e-10
THSD7A	-0.772952	6.01287e-12	1.43725e-10
LIG3	0.369645	1.52374e-12	4.02718e-11
RPAP3	0.254688	6.9174e-08	7.96953e-07
ACSM3	0.286177	0.0408253	0.100618
REXO5	0.592343	1.19773e-15	5.07073e-14
CIAPIN1	0.299401	2.27605e-09	3.4973e-08
SPPL2B	-0.0138271	0.821578	0.897056
FAM214B	-0.134089	0.0899129	0.189352
COPZ2	-0.877593	7.51835e-15	2.82327e-13
PRKAR2B	-1.14574	7.64839e-19	5.103e-17
MSL3	0.0171183	0.704111	0.8194
CREBBP	-0.0934464	0.0605745	0.138461
TSPOAP1	0.037703	0.774986	0.867034
MPO	-0.0692758	0.594462	0.73884
PON1	0.169583	0.476467	0.641259
GCFC2	0.0465652	0.319821	0.488089
WDR54	0.320792	6.51913e-05	0.000385152
CROT	-0.401868	2.06996e-05	0.000139465
ABCB4	-0.557232	9.08678e-07	8.24997e-06
KMT2E	-0.215457	7.88537e-05	0.000455995
RHBDD2	-0.121519	0.0946121	0.19696
SOX8	-0.283443	0.129373	0.250775
IBTK	0.229577	0.000829907	0.00363761
ZNF195	0.137641	0.0395459	0.0980004
MYCBP2	-0.0228851	0.70988	0.823603
FBXL3	-0.120474	0.00680703	0.0223162
ITGAL	-0.137872	0.291615	0.457262
PDK2	-0.204829	0.00422398	0.014869
ITGA3	0.0675164	0.514435	0.674102
ZFX	-0.00181723	0.973956	0.985793
LAMP2	0.0132076	0.818354	0.895149
ITGA2B	0.248253	0.0581855	0.134074
ASB4	-1.11837	0.000203402	0.0010567
GDE1	0.0535343	0.294197	0.460064
REX1BD	0.0440263	0.448395	0.61564
CRLF1	-1.00073	7.02711e-10	1.18543e-08
OSBPL7	-0.196197	0.0432539	0.105578
TMEM98	-0.128808	0.157917	0.291593
YBX2	0.675311	5.35697e-05	0.000323913
KRT33A	-0.491445	0.257323	0.418341
MAP3K14	-0.105343	0.177937	0.318781
ABCC8	-0.838048	4.64507e-05	0.000285204
CACNG3	0.298264	0.29805	0.464274
TMEM132A	0.426266	2.2869e-05	0.0001523
AP2B1	0.29217	3.45957e-07	3.44844e-06
TAC1	-2.87011	2.54442e-20	2.0431e-18
ZNF263	0.135389	0.00160523	0.00645918
CX3CL1	0.155347	0.301812	0.468458
SPATA20	-0.0713036	0.295269	0.461207
CACNA1G	-0.752232	3.03364e-07	3.05951e-06
TNFRSF12A	-0.00758733	0.943896	0.970272
DLX6	-0.0989519	0.704872	0.819978
MAP3K9	0.328867	0.000137201	0.000745893
RALA	0.0755291	0.13989	0.266088
BAIAP2L1	-0.107797	0.29474	0.460647
KDM7A	0.0374753	0.61841	0.756624
ETV1	-0.0732923	0.538878	0.693783
AGK	0.11868	0.021351	0.0589468
ALDH3B1	-0.35574	0.00186954	0.00737232
TTC22	-0.202951	0.0733234	0.161302
PHTF2	0.081986	0.140263	0.266627
CCL26	-0.550147	0.00249231	0.00942704
FARP2	0.196599	0.000304748	0.00151183
USH1C	0.0410442	0.711765	0.824982
GGCT	0.18235	0.0117046	0.0354947
DBF4	0.420005	6.47644e-08	7.50586e-07
TBXA2R	-0.458983	4.52026e-07	4.40063e-06
IFRD1	0.0443698	0.491894	0.654256
LGALS14	0.685569	0.110335	0.221658
COX10	0.30077	1.09243e-09	1.77871e-08
GTF2IRD1	0.169128	0.0223219	0.0611163
PAF1	0.0297444	0.596007	0.740147
VPS41	-0.170581	0.000510727	0.0023792
ARHGAP44	0.075271	0.476803	0.641534
ELAC2	0.366955	2.80221e-15	1.12326e-13
SCIN	-0.472421	0.00255208	0.00961352
ARSD	-0.235835	0.00212765	0.00824057
PNPLA4	-0.0142474	0.886267	0.936105
MYH13	-0.00172531	0.992372	0.995921
ADIPOR2	-0.0299737	0.656386	0.785167
CDKL3	-0.20023	0.00544537	0.0184708
UPP2	-0.404935	0.00440309	0.0154146
PRSS21	0.165519	0.51228	0.672327
MARK4	0.0108909	0.850525	0.91465
PROM1	0.0456064	0.787406	0.875518
CCDC124	0.275617	2.8553e-05	0.000185602
CEACAM21	-0.0893194	0.458058	0.624497
PAFAH1B1	-0.0648737	0.118083	0.233636
NOS2	1.05045	8.1406e-06	6.00492e-05
DNAH9	0.189654	0.294767	0.460666
KIAA0100	0.288957	2.36136e-07	2.43688e-06
SLC13A2	-0.570946	0.0533746	0.124993
GAS7	-0.656876	1.82427e-08	2.35347e-07
TRAPPC6A	-0.151374	0.0834552	0.178642
MATK	-0.351547	0.00305955	0.011264
CEACAM7	0.0425782	0.864447	0.923609
CD79B	-1.43187	6.82682e-17	3.44114e-15
SCN4A	-0.0531818	0.749695	0.850666
ST7L	0.00904204	0.803116	0.885461
TKTL1	1.04383	0.000195639	0.00102162
PAX6	0.271304	0.0246758	0.0663704
RPUSD1	0.439419	2.41079e-10	4.39415e-09
RHBDF1	0.0375212	0.596742	0.740638
LUC7L	-0.0174551	0.74299	0.845871
CACNA2D2	-0.434958	0.00394891	0.0140209
BAIAP3	-0.0612491	0.654526	0.783506
TSR3	0.0446356	0.484971	0.64867
PIGQ	0.0827477	0.170324	0.308545
CRAMP1	-0.00967406	0.854255	0.917275
TEAD3	-0.243469	0.000410259	0.00196128
SELE	-0.601934	0.00021522	0.00111101
DNAJC11	0.457766	7.12523e-17	3.5844e-15
FMO3	-0.628928	1.96929e-07	2.06526e-06
MYLIP	-0.290487	9.02402e-06	6.60067e-05
NOX1	0.644579	0.004315	0.0151433
E2F2	0.908136	2.94192e-21	2.6581e-19
PSMB1	0.095522	0.0772515	0.16812
SYN1	-0.466032	0.00102149	0.00435341
JARID2	0.090136	0.157436	0.290895
CDKL5	-0.129798	0.11266	0.225209
CAMK1G	-0.0669605	0.4915	0.654002
CDK11A	-0.105769	0.120123	0.236853
NADK	0.208841	5.89744e-05	0.00035275
TFAP2B	-0.656723	0.0123302	0.0370999
TFAP2D	0.214304	0.55578	0.707875
DLEC1	-0.0997639	0.300393	0.466915
CYTH3	-0.296627	1.36878e-05	9.59511e-05
ADAM22	-0.0958099	0.425536	0.594325
SYPL1	0.0777043	0.200961	0.348447
CYB561	0.189456	0.00676929	0.0222184
SPAG9	0.037406	0.47714	0.641697
CELSR3	0.219324	0.0941878	0.196308
AASS	-0.380533	0.00016791	0.000893637
PLEKHG6	0.0742943	0.534476	0.690502
SS18L2	0.026869	0.653073	0.782594
MPND	0.0866924	0.20267	0.35055
MGST1	0.103984	0.413018	0.582511
CRY1	0.133309	0.00687882	0.022515
PGLYRP1	-0.243129	0.0611226	0.139463
NFIX	-0.472278	6.67475e-08	7.70916e-07
ST3GAL1	-0.0292313	0.782189	0.871943
MMP25	0.0606699	0.593619	0.738161
IL32	0.16671	0.154361	0.286535
PKD1	-0.590515	7.72518e-11	1.5307e-09
MAPK8IP2	0.307137	0.0933318	0.194894
MED24	0.791573	1.17543e-17	6.6037e-16
RHOBTB2	-0.263932	0.000389524	0.00187422
HEATR5B	0.0363309	0.447091	0.614496
SEC62	-0.466974	8.84346e-15	3.28908e-13
RPS20	-0.0668928	0.354361	0.524906
CSDE1	-0.0944568	0.0436441	0.106335
UBE3C	0.294091	2.32029e-09	3.55663e-08
REV3L	-0.044035	0.528759	0.685755
TENM1	-0.242714	0.225438	0.379337
PAX7	0.210877	0.467217	0.632901
MASP2	-0.376866	0.000715081	0.00319249
IYD	-0.182787	0.296658	0.46269
FAM76A	-0.13142	0.00391883	0.0139288
TRAF3IP3	-0.525832	4.39388e-05	0.000271563
POMT2	0.255804	6.62326e-07	6.20287e-06
VTA1	0.265682	3.68303e-07	3.64886e-06
MLXIPL	0.171962	0.374224	0.544963
BAZ1B	0.118072	0.00345388	0.0125005
RANBP9	-0.0310188	0.518824	0.677549
ETV7	0.513413	5.7296e-06	4.37798e-05
SPRTN	0.134471	0.00308492	0.0113407
EEF1AKNMT	0.248785	9.48641e-08	1.06261e-06
DYRK4	-0.153437	0.0250505	0.0672134
ZNF207	0.188431	2.00479e-08	2.56604e-07
UQCRC1	0.166137	0.0122582	0.0369251
STARD3NL	0.00262616	0.964571	0.980719
CD9	-0.114522	0.197052	0.343474
HHATL	-0.203022	0.440236	0.608291
NCAPD2	0.68811	8.72166e-29	2.39405e-26
IFFO1	-0.456783	1.16846e-07	1.2849e-06
GIPR	-0.44594	0.000737416	0.00327685
PHF7	0.103702	0.120271	0.237092
SEMA3G	-0.575162	1.12784e-07	1.24403e-06
NISCH	-0.224568	3.94949e-05	0.000247214
STAB1	-0.244698	0.0125671	0.0377072
FUZ	-0.12478	0.312145	0.479675
SLC6A13	0.151363	0.404539	0.574548
IDS	-0.288706	5.60342e-05	0.00033712
PRSS3	0.20811	0.12194	0.239634
ZNF200	0.21752	2.04327e-06	1.72402e-05
CD4	0.00118342	0.991363	0.995558
LRRC23	-0.102976	0.157299	0.290685
BTK	-0.369935	0.0049433	0.0170029
HFE	-0.00297194	0.967844	0.982274
SCMH1	-0.39141	2.47304e-11	5.3242e-10
FYN	-0.322355	1.40932e-05	9.85742e-05
HIVEP2	-0.152795	0.0332773	0.085092
FMO1	-0.760523	1.88975e-07	1.9872e-06
ELOA	0.14329	0.000643145	0.00291435
LYPLA2	0.247036	8.89859e-05	0.000506355
CLCN6	-0.0742789	0.211888	0.36243
MRC2	-0.464854	1.72982e-05	0.00011869
NME1-NME2	0.605179	4.37632e-09	6.34975e-08
SLC6A7	-0.10963	0.597409	0.741249
TSPAN9	-0.407445	1.91811e-07	2.01409e-06
BTBD7	-0.0148693	0.743485	0.846188
APBA3	0.0334742	0.520759	0.679041
MKS1	0.303168	6.86416e-11	1.37357e-09
ABHD5	0.0429655	0.491508	0.654002
ANOS1	-0.0650027	0.620125	0.757929
AKAP8L	0.11332	0.00382559	0.0136406
MBTD1	0.0153405	0.779467	0.870081
UTP18	0.335684	9.939e-14	3.17715e-12
RNF216	0.0324745	0.494796	0.657032
TTC19	0.150468	0.0116542	0.0353653
PTBP1	0.424989	2.3805e-28	5.98168e-26
DPF1	0.629019	4.36581e-08	5.23762e-07
SYT7	0.566162	0.00525113	0.0179069
LARS2	0.515848	4.22823e-20	3.3264e-18
PIK3C2A	0.0503222	0.300156	0.466704
PLAUR	0.132924	0.198212	0.344925
ANLN	0.789788	7.44089e-22	7.41256e-20
WIZ	0.17619	0.000831083	0.00364213
RABGAP1	-0.153618	0.00804176	0.0257376
DCN	-1.10761	1.26843e-19	9.33889e-18
QPCTL	0.309173	4.57731e-06	3.57818e-05
PPP5C	0.376598	1.74886e-14	6.23357e-13
CEP68	-0.435779	2.57615e-12	6.54825e-11
MAP4K3	-0.128202	0.0338895	0.0863994
ZBTB32	0.152226	0.180761	0.322752
TYROBP	-0.140264	0.240513	0.398152
TMEM159	-0.265649	0.000531796	0.00246485
GABRA3	0.592973	0.0674539	0.150928
BRCA1	0.837097	2.31925e-35	2.4923e-32
ERCC1	-0.0494166	0.356171	0.526814
CD22	-1.69161	2.40225e-18	1.49238e-16
SEMA3B	-0.17816	0.15567	0.288402
MBTPS2	0.137352	0.0214219	0.059104
PRICKLE3	0.19952	0.00120153	0.0050243
LTF	-0.849828	0.00110622	0.00466764
EXTL3	0.0115141	0.863632	0.923056
NR1H4	-0.440923	0.080828	0.174222
ELOVL5	-0.0353546	0.733503	0.839688
ALOX5	-0.19421	0.085565	0.182138
KDM5D	-0.393339	0.145929	0.274708
CALCOCO1	-0.466349	3.5591e-12	8.84207e-11
UBR7	0.233162	4.78432e-08	5.70044e-07
MAP4K5	0.0047508	0.919936	0.955974
EHD3	-0.719179	4.01369e-13	1.16506e-11
PSMC4	0.321819	1.84347e-07	1.94421e-06
MAN2B2	0.0259802	0.668805	0.793855
SLC7A14	-1.69127	8.01342e-14	2.60112e-12
CLDN11	-0.368875	0.0268674	0.0712803
SLC25A39	0.364391	5.92914e-09	8.34857e-08
MVP	0.00793883	0.907383	0.948962
NUB1	0.243276	1.01759e-05	7.35585e-05
PGM3	0.344437	1.48715e-07	1.59846e-06
RWDD2A	0.0718429	0.192411	0.337429
CLK1	-0.291775	9.07374e-06	6.63127e-05
POLR3B	0.325868	2.95763e-09	4.43794e-08
ANGEL1	0.240493	8.85572e-06	6.49166e-05
RNF14	-0.11518	0.00648746	0.021427
DNASE1L1	0.0901078	0.163804	0.299841
DDX11	0.398608	3.93942e-07	3.8861e-06
HEBP1	-0.103271	0.153902	0.285913
GPRC5A	0.21258	0.0951541	0.197849
MAMLD1	-0.218088	0.0528005	0.123956
CD6	-0.172731	0.16101	0.295971
TACC3	0.754909	1.63063e-24	2.43664e-22
UFL1	-0.00461989	0.920105	0.95609
POLA2	0.688381	2.16699e-40	8.4191e-37
ZC3H3	0.248424	3.11853e-05	0.000200672
CAPN1	0.176022	0.00353242	0.0127428
ACP3	-0.10225	0.503723	0.664668
MDH1	0.0701097	0.131952	0.254721
SLC30A9	0.195782	3.8749e-05	0.000242937
MTMR11	0.0122826	0.90807	0.949365
COX15	0.155188	0.00132144	0.00545322
CCDC88C	0.173955	0.010181	0.0315294
YAF2	-0.0413359	0.386043	0.556811
ZMYND11	-0.216535	2.00414e-05	0.000135398
WAS	-0.300102	0.006984	0.0228016
DPEP1	0.39823	0.139241	0.265142
BID	0.428616	1.79291e-12	4.69925e-11
MATR3	-0.0695229	0.263066	0.425051
NPC1L1	-0.0369725	0.86987	0.926836
XYLT2	-0.0551861	0.421829	0.590813
RGPD5	-0.14689	0.141586	0.268555
STMN4	-1.18822	9.27605e-08	1.04182e-06
NUDCD3	-0.0447378	0.310935	0.478238
ISL1	-0.967224	6.59723e-12	1.56288e-10
CHDH	0.255246	0.00614364	0.0204627
IL20RA	0.373849	0.00200695	0.00783529
CLCA1	-0.937914	0.00405372	0.0143426
CLCA4	-3.56777	9.01245e-35	7.84814e-32
GLT8D1	-0.0501464	0.262305	0.424282
ATP2C1	0.277571	4.99435e-07	4.80567e-06
IGF1	-1.29094	2.03045e-12	5.25908e-11
SLC38A5	0.190377	0.292296	0.458122
RALBP1	0.0829278	0.114591	0.228102
RUFY3	-0.164521	0.00113937	0.00479233
CNTN1	-1.52491	2.55984e-13	7.63674e-12
SLC11A1	-0.0377634	0.768033	0.862694
WWTR1	-0.735108	1.89802e-12	4.95163e-11
AGPS	0.167236	0.000845494	0.00369758
ZNF806	0.205433	0.365861	0.536516
CXorf56	0.142836	0.00168374	0.0067327
ATP1A2	-2.80232	6.67332e-37	1.1235e-33
TTC27	0.254958	3.02294e-08	3.73757e-07
ZNF582	-0.88229	1.57058e-14	5.66608e-13
VSIG2	-0.924897	2.49783e-06	2.0668e-05
PHLDB1	-0.494324	8.04596e-09	1.11123e-07
MARCO	0.504364	0.0149038	0.043597
CYP24A1	0.836934	0.000826618	0.0036257
PRDM11	-0.286273	0.000520425	0.00241969
SYT13	-0.0563475	0.765872	0.861358
SNAI2	-0.456693	3.00124e-05	0.000193965
CD74	0.199198	0.100295	0.205819
HGF	-0.834607	3.04432e-11	6.45777e-10
ZRANB1	0.0746893	0.235281	0.391788
NCDN	0.0403152	0.433968	0.602363
ADGRA2	-0.546759	1.99628e-07	2.09139e-06
CCT8L1P	-0.242649	0.270416	0.433433
ZFP64	0.271303	4.00528e-08	4.83611e-07
MNAT1	0.193717	0.000697317	0.00312561
SAMD4A	-0.861296	3.41795e-16	1.55804e-14
RUNX3	0.265553	0.0174879	0.0497899
MRE11	0.145457	0.0215403	0.059356
PLEKHB1	0.0284828	0.853358	0.916663
SERPINB1	-0.0228954	0.803944	0.886065
CYP3A43	-0.553291	0.00315756	0.0115707
SLC7A9	-0.332311	0.139781	0.26594
SPAST	0.143225	0.00185492	0.00731982
NRXN3	-1.88461	6.6697e-24	8.57166e-22
OSBPL5	-0.310353	0.000337209	0.00165129
AQR	0.19334	1.45314e-05	0.000101275
CPS1	-0.018352	0.944755	0.97072
C8B	0.454177	0.10115	0.207312
FHL1	-2.38113	3.89557e-46	4.91884e-42
RTF2	0.13766	0.00853996	0.0271275
GABRA1	0.0212985	0.947244	0.971994
NLRP2	0.577079	0.0166722	0.0478744
SLC45A4	0.272521	0.000218356	0.0011249
RNF10	-0.0169243	0.645319	0.776747
ZNF839	-0.075943	0.168325	0.305978
ZDHHC6	0.156383	0.000667	0.00300994
GRAMD1B	-0.076999	0.610647	0.750796
RNH1	-0.0202063	0.695811	0.813446
NDUFS1	0.068991	0.14392	0.271932
RB1CC1	0.0277081	0.624042	0.761095
ERP44	0.0885983	0.0738679	0.162235
ALAS1	0.270181	4.11543e-05	0.000256425
BIRC3	0.206767	0.0932514	0.194791
AKAP11	0.0461844	0.497428	0.659343
GLRX2	0.0748437	0.192788	0.337872
SNAPC1	0.0287153	0.61111	0.751219
DERA	0.0619105	0.354004	0.524515
STRAP	0.255891	1.02836e-05	7.42307e-05
ABCC2	0.399688	0.0541639	0.126522
DEF6	0.0195872	0.818244	0.895103
PLEKHO1	-0.708077	1.46909e-11	3.29491e-10
GCLM	0.141301	0.0239901	0.06484
UBR2	0.121874	0.0502102	0.11902
EHD2	-0.78308	1.97052e-14	6.95491e-13
DEPDC1	0.855411	8.67177e-22	8.57114e-20
CCDC28A	-0.127661	0.0116227	0.0352887
RRAGD	-0.306444	0.0107143	0.0329565
HSF2	0.15439	0.00481397	0.0166169
PHF20	-0.0113251	0.794348	0.880103
HSD17B6	-0.804622	2.33192e-13	6.99287e-12
NR1H3	0.150116	0.040669	0.100291
TYMP	0.406153	0.000351345	0.00171097
NCAPH2	0.486789	9.75704e-16	4.21556e-14
TOMM34	0.524851	1.17009e-13	3.70518e-12
SEC63	-0.011081	0.852117	0.915641
KPNA6	0.0149586	0.686631	0.807218
VIM	-0.477444	7.06801e-08	8.1299e-07
RTEL1-TNFRSF6B	0.257749	0.0119804	0.0362073
FAS	-0.00170176	0.987642	0.993541
RNASET2	-0.229328	0.00256961	0.00966871
CD44	-0.210638	0.0708497	0.156879
KCNG1	-0.181106	0.327202	0.496053
AGPAT4	-0.364226	0.000112953	0.000627601
SLAMF7	0.386555	0.00699727	0.0228405
BTN3A1	0.116644	0.155765	0.288547
MIPEP	0.497688	1.26999e-14	4.63128e-13
PRKCH	-0.248692	0.00145912	0.0059485
INSRR	-0.250101	0.148121	0.277955
IFNGR1	0.168029	0.0179753	0.0509558
B4GALT7	0.0418449	0.4445	0.612187
SH2D2A	0.331711	6.70645e-05	0.000394276
VRK2	0.283451	3.38845e-06	2.72256e-05
TNFRSF1B	0.132655	0.117633	0.232927
VEZT	0.0270781	0.571084	0.720068
POU2F2	-0.884965	3.73661e-15	1.46526e-13
BRD9	0.0361685	0.51627	0.675575
SNX1	-0.188659	1.65478e-06	1.42285e-05
TBPL1	0.0277507	0.581972	0.728774
ARNTL2	0.302023	0.00171013	0.00682633
BCLAF1	0.148031	0.000167329	0.000890732
SLC39A9	0.197908	1.8336e-05	0.000125162
ANK1	0.181519	0.310048	0.477202
IBSP	0.531852	0.0182136	0.0515011
TFB1M	0.137666	0.0136685	0.0405541
RABEP1	-0.0782586	0.115986	0.230257
HMGB3	0.642087	2.21479e-13	6.67438e-12
NUP160	0.409268	9.05738e-18	5.18663e-16
BAK1	0.254382	0.000497642	0.00232554
MUSK	-1.89267	1.03756e-24	1.62242e-22
IKZF2	-0.490675	1.06042e-05	7.62942e-05
GRN	-0.114756	0.074072	0.162581
FAM13B	-0.408429	1.56201e-09	2.47234e-08
ARHGAP31	-0.418293	2.97086e-06	2.42054e-05
CENPQ	0.31722	8.43288e-06	6.20061e-05
SARS1	0.0887469	0.066013	0.148348
RANBP3	0.0786186	0.074746	0.163762
ARID4A	-0.427857	6.40993e-17	3.2472e-15
EIPR1	0.2675	1.54161e-06	1.33234e-05
PNPLA6	0.114367	0.0464419	0.111777
IFT88	0.0603209	0.340293	0.509824
ALG1	0.149492	0.0116391	0.0353281
ZCCHC8	0.141335	0.000429478	0.00204176
ABCF2	0.371593	2.87719e-14	9.98751e-13
CHPF2	0.0788241	0.184224	0.327303
LRRC7	-0.663902	9.93297e-07	8.94612e-06
FUT8	0.0722182	0.31087	0.478167
UBA6	0.341819	3.14347e-08	3.87615e-07
GAB2	-0.0958167	0.210923	0.361233
ATP6V0A1	-0.0398409	0.462286	0.628294
PIAS1	-0.0835647	0.0445612	0.108095
SLC4A7	-0.0303951	0.681696	0.803548
APBA2	-0.12953	0.238799	0.396158
MAP2K3	0.141782	0.0460337	0.110959
EFCAB1	0.023678	0.892517	0.939524
TMSB10	0.0520232	0.531759	0.688425
ASTE1	0.086126	0.0840993	0.179701
RNF19A	-0.0482703	0.476829	0.641552
PEX3	0.145947	0.00893939	0.0282048
GABARAPL2	-0.253134	4.09944e-09	5.9772e-08
MYOC	-2.6434	1.44571e-19	1.06131e-17
SH3YL1	-0.114356	0.143025	0.27061
FAM136A	0.359251	1.05332e-11	2.41598e-10
VCL	-0.539056	6.60549e-11	1.32548e-09
DEPDC1B	0.844309	1.1992e-21	1.15148e-19
DAPK2	-0.239311	0.0222251	0.0608808
NSMAF	0.138891	0.00656748	0.0216404
ADSS2	0.127777	0.00339026	0.0123012
STAP1	-1.3707	8.94751e-16	3.87907e-14
TIMP2	-0.599341	2.32302e-09	3.55973e-08
RFC1	0.273802	3.19435e-10	5.71105e-09
TBC1D23	0.102924	0.0146535	0.0429743
CUL3	0.133501	0.00107003	0.00453377
MYOM2	-0.276796	0.0147046	0.0430942
OTC	-0.737507	0.0105668	0.0325624
CYP46A1	-0.388731	0.00096701	0.00415172
ZZZ3	0.167904	5.0346e-05	0.000306899
SLC18A1	-0.00242882	0.991017	0.995473
USP2	-0.516951	0.000159672	0.000853933
CASR	-0.865693	0.00013286	0.000725211
TUBG2	-0.34541	3.57244e-06	2.85315e-05
RPL26L1	0.149395	0.0175405	0.0499221
FLT4	-0.0881364	0.315764	0.483883
NSUN2	0.504822	7.23903e-21	6.24995e-19
FBXO42	0.068597	0.0969048	0.200523
MFAP3	0.120431	0.0752419	0.164584
MRI1	0.156492	0.0213885	0.0590214
METTL1	0.142839	0.0502423	0.119074
HOXC8	-0.363604	0.0299691	0.0780254
AGA	-0.13568	0.0451621	0.109301
PI4K2B	0.201286	0.00104316	0.00443457
BOD1L1	-0.206953	6.30576e-05	0.00037394
MAT2B	0.0499345	0.332802	0.501711
TLL1	-1.0885	2.8287e-15	1.1294e-13
EDC4	0.294612	1.15198e-07	1.26926e-06
TRIO	0.0197193	0.785626	0.87427
VCAN	-0.228065	0.0554479	0.128919
CLEC16A	0.127412	0.0127473	0.0381708
MSR1	0.0027749	0.982412	0.99098
CDH1	0.258587	0.0123448	0.0371352
MTREX	0.128504	0.00856451	0.0271884
DNAH5	-0.11629	0.421256	0.590142
ZFYVE16	0.0368028	0.459045	0.625421
RIPOR1	-0.251858	0.000129577	0.00070974
C6	-0.402881	0.0706883	0.15659
RAI14	-0.239062	0.00147749	0.00601462
SOX30	0.470088	0.00618328	0.0205703
PNKP	0.0834689	0.1544	0.286595
BEST2	-0.203202	0.306639	0.47365
PHLPP2	-0.0117065	0.886636	0.93626
SPDL1	0.464205	3.60009e-14	1.22692e-12
STAU2	0.144773	0.00740166	0.0239746
SLC66A1	0.0928459	0.1492	0.279481
CTNS	0.103276	0.0386705	0.0962417
RTN4R	0.480245	9.49905e-06	6.91223e-05
PHF23	0.183117	0.000386985	0.00186369
CDH10	-1.24426	2.46746e-06	2.04369e-05
INPP4A	-0.0957172	0.107727	0.217654
RAB27B	-0.148271	0.289668	0.455247
PSMA4	0.2857	1.24538e-07	1.36295e-06
MYO16	-0.510256	0.000207942	0.00107785
LSG1	0.290497	9.85359e-09	1.33532e-07
PARP3	0.042571	0.588895	0.734538
TNC	-1.16238	4.18539e-13	1.21211e-11
THAP3	0.0653111	0.216666	0.368501
RIPOR3	-0.301532	0.00452995	0.0157952
TDP1	0.426324	1.40975e-22	1.51817e-20
AIFM2	0.131988	0.0805155	0.173675
C2orf83	0.0956063	0.727399	0.83547
SPATA7	-0.194535	0.000329097	0.00161574
MED17	0.209514	9.48902e-08	1.06266e-06
RETSAT	-0.0356669	0.632392	0.767222
CAPG	-0.0436468	0.623158	0.760403
AP2S1	0.0722771	0.255278	0.41578
USH2A	0.0200357	0.891374	0.938829
ZPBP	-0.00684107	0.984318	0.991712
TG	0.207224	0.198939	0.345905
ADAM28	-0.160686	0.300909	0.467472
BARX2	-0.463566	0.00515019	0.0176174
DCUN1D1	0.11984	0.0109877	0.0336664
JADE2	-0.00270907	0.974192	0.985793
ZIC2	0.33969	0.169973	0.307997
LCP2	0.0394539	0.695181	0.812955
TRIT1	0.271449	1.89155e-09	2.94412e-08
ADRB1	0.094639	0.539365	0.694142
GUCA2B	-0.589507	0.031242	0.0807521
CUL7	0.287507	5.12174e-05	0.000311292
CTNNA1	0.0715183	0.220961	0.373835
PHKA2	0.15046	0.0139553	0.0412475
CNTLN	-0.163159	0.108889	0.219485
EPHA3	-1.22698	7.41892e-17	3.72843e-15
HSPA5	0.282246	2.41182e-07	2.48498e-06
DSG2	0.248914	0.018066	0.0511583
GEMIN8	-0.0438087	0.432027	0.600368
OFD1	-0.126309	0.0277573	0.0732249
GPM6B	-0.907308	1.07119e-13	3.39841e-12
MAGEC2	2.10757	0.00010554	0.000590088
PREX2	-0.785266	9.63654e-14	3.08828e-12
WDR37	-0.190348	0.000207742	0.00107692
YTHDC2	0.115649	0.0572321	0.132294
CTPS2	0.0756204	0.199583	0.346737
ATP6V1H	-0.0240058	0.635201	0.769515
POLR2B	0.30132	6.40615e-10	1.08941e-08
FAM214A	-0.371652	2.68448e-09	4.06186e-08
ARAP2	0.148633	0.0724412	0.159737
TPR	0.196568	3.73226e-05	0.000235161
CP	0.41722	0.0427481	0.104561
KIAA0556	0.102945	0.0666783	0.149564
DTNBP1	0.0309432	0.492572	0.654797
XK	0.159996	0.210615	0.360815
ANO2	-0.38874	0.000134403	0.000732284
C12orf4	0.0629072	0.207029	0.356327
SCML1	0.331122	0.000793381	0.00349449
WWC3	-0.313362	0.000104218	0.000583108
ARHGAP6	-0.688877	6.15804e-08	7.17472e-07
FAM184B	-0.123813	0.245582	0.404131
MAP4	-0.119483	0.0309159	0.0800563
GOPC	-0.0209053	0.640967	0.773716
ROS1	-0.379297	0.101258	0.207482
USP28	0.373739	3.04801e-13	8.99218e-12
HDAC9	-0.115256	0.406841	0.576651
TSPAN17	0.142022	0.00791813	0.0253854
NOP16	0.324353	2.19536e-06	1.83974e-05
CC2D2A	-0.72736	2.30937e-15	9.3988e-14
RRM2B	0.265463	0.000114952	0.000637727
ZNF800	0.109122	0.0161898	0.0467336
TNFRSF17	-0.406639	0.0215296	0.0593396
SNX29	-0.265773	0.000318037	0.00156897
LMO3	-1.54483	2.31247e-24	3.3562e-22
MRPS10	0.205864	0.000942131	0.00406321
GUCA1A	0.530055	0.00370933	0.0132861
RSF1	-0.181321	0.00010011	0.000562494
VPS13D	-0.18181	0.00237527	0.00904121
CELF2	-0.853372	2.74419e-12	6.94044e-11
FAM120A	0.189663	0.000173038	0.000917164
R3HDM1	0.288412	2.31035e-11	4.98669e-10
COL9A2	-0.0169366	0.914487	0.952978
KITLG	0.161737	0.112281	0.224674
ERCC8	0.126472	0.00485913	0.0167454
ADAMTS6	-0.218435	0.0443144	0.107626
H6PD	-0.273448	7.22616e-05	0.000421543
VAMP3	0.165803	0.000509702	0.00237552
PER3	-0.374664	0.000504741	0.00235566
UTS2	0.107347	0.61221	0.752026
TNFRSF9	0.0947978	0.422564	0.591482
EPN3	-0.0466228	0.738557	0.8428
LTBP1	-0.962033	2.16288e-17	1.16835e-15
RCN1	0.315147	9.29699e-05	0.000526298
ELN	-0.987909	5.63957e-12	1.35251e-10
RFC2	0.546366	8.85631e-20	6.64644e-18
ARID1B	-0.0330696	0.485321	0.648955
CLPTM1L	0.256026	6.91068e-05	0.000405057
NEDD4L	0.0227557	0.76001	0.857211
FOXP3	0.0608174	0.568022	0.717855
PPP1R3F	-0.414627	5.83381e-06	4.44886e-05
HEXB	-0.0268197	0.643307	0.775434
PTCD2	0.0843029	0.0841636	0.179784
NEXMIF	-1.49807	1.02313e-14	3.77745e-13
JKAMP	0.00177249	0.970993	0.984106
DKK3	-0.621908	5.42419e-11	1.1087e-09
ARHGEF5	0.0754601	0.325758	0.494621
NFE2L3	0.42615	8.74289e-07	7.95826e-06
MCUR1	0.128176	0.0834914	0.178697
LIMA1	-0.0367724	0.653493	0.782867
LETMD1	0.087587	0.0819112	0.176114
SLC4A8	-0.250516	0.0454238	0.10984
LAMC3	-0.27716	0.0833164	0.178414
PTGER3	-1.12533	9.61499e-14	3.08333e-12
TNIP3	0.0367132	0.778226	0.869292
MAPK9	0.0271278	0.593152	0.737817
COL23A1	-0.9419	7.88388e-16	3.44158e-14
BCAR1	0.123127	0.0635093	0.143867
FAM160A2	0.0892889	0.143043	0.270628
HERPUD1	-0.144313	0.0236083	0.0640102
HOMER3	-0.102254	0.291208	0.456857
RAD51	0.730675	1.42092e-26	2.90016e-24
POLQ	1.00376	7.03519e-31	2.63205e-28
PIK3CB	0.258044	7.07667e-06	5.29592e-05
CYBA	0.020445	0.820011	0.896243
THOC3	0.365637	1.38815e-07	1.50292e-06
HEBP2	-0.091709	0.124201	0.243
MPHOSPH9	0.455512	1.48714e-15	6.23328e-14
PLEKHA5	-0.208792	0.002197	0.00846636
PRSS8	-0.0324621	0.780861	0.870963
SIKE1	0.11084	0.00866114	0.027452
RRP12	0.459684	1.81408e-15	7.54727e-14
FNIP2	-0.0611527	0.300228	0.466759
MSMO1	0.25382	0.00724175	0.023526
TTC17	-0.0127008	0.775717	0.867508
ALX4	-0.271092	0.128179	0.249007
FSTL4	0.275301	0.241131	0.398848
FOXN3	-0.59649	6.86928e-21	5.97154e-19
METTL24	-1.82029	3.07633e-23	3.66453e-21
AKR7A2	0.0426463	0.534586	0.690566
MRTO4	0.411406	2.12404e-12	5.46784e-11
NNAT	-1.11804	1.01497e-17	5.77937e-16
USE1	-0.054912	0.402905	0.572903
MCF2L2	-0.0994074	0.28269	0.447716
NRIP2	-0.71093	1.11107e-18	7.19444e-17
LAMA3	0.288526	0.047563	0.113965
AP5M1	0.0587257	0.242046	0.40002
ANAPC4	0.0995174	0.0249328	0.0669547
KCNQ1	0.143844	0.295282	0.461214
TRAPPC3	-0.0346056	0.396785	0.56709
THRAP3	0.128603	0.000198644	0.00103543
PHPT1	0.0629717	0.367345	0.53811
ENTPD2	0.380411	0.0125947	0.0377767
LY75	-0.0955473	0.280222	0.444788
ARID4B	-0.257433	3.56762e-07	3.54634e-06
OPN3	0.293254	0.000686267	0.00308402
SDCCAG8	-0.0653372	0.182872	0.325486
PTPRN	-0.373096	0.0821545	0.176547
HHAT	-0.290149	0.00296188	0.0109473
KIF1B	0.0504986	0.37713	0.547804
FOXC1	0.480073	0.000217096	0.00111913
TBC1D22A	0.00743361	0.870094	0.926906
SYNE2	0.283111	0.00106528	0.00451719
PLEKHH1	0.212657	0.0153484	0.0446854
ATP9A	0.0623885	0.444584	0.612209
SPO11	-0.224131	0.548393	0.702024
CBLN4	-0.213564	0.307667	0.474657
CHRDL2	-1.41528	4.62611e-12	1.1282e-10
FAM168A	-0.0859363	0.116957	0.231789
RELT	0.468775	1.17239e-10	2.26267e-09
GALC	0.0954377	0.317813	0.486153
NOP58	0.148036	0.0206389	0.0572753
SZRD1	0.194367	8.30195e-06	6.11499e-05
KCNH2	-0.739379	4.22569e-05	0.000262321
CUL1	0.210304	1.2593e-06	1.10904e-05
FAM114A2	-0.156873	0.000378219	0.00182626
CYFIP2	-0.293382	0.0120331	0.0363448
TAB2	-0.0657105	0.14544	0.274043
GINM1	-0.289663	1.64363e-10	3.0918e-09
EIF2AK2	0.0755314	0.185127	0.328492
USP36	0.163156	0.000361732	0.00175538
KMT2C	-0.0909922	0.110424	0.221784
MCOLN3	-0.371807	0.0312131	0.080706
CCDC85A	-0.52485	0.000654944	0.0029625
PUM2	0.0740609	0.055739	0.129539
MRPL43	0.00624142	0.90752	0.949022
ITIH4	-0.67225	1.08427e-07	1.20043e-06
ITIH1	-0.0702235	0.731107	0.837875
HPF1	0.0609509	0.270258	0.433263
ZFR	0.162341	8.38918e-05	0.000481054
ZNF280C	0.416779	3.15838e-11	6.67728e-10
NPFFR2	0.643799	0.00464048	0.0161228
PHF21B	-0.659357	0.00124701	0.00518887
TRAF1	-0.223548	0.0179937	0.0509885
RC3H2	0.150622	0.00605445	0.0202149
IL17RB	0.438934	8.1476e-05	0.000469279
TRAF3IP2	0.0778514	0.230598	0.385873
GYG2	0.141871	0.2813	0.446066
DCBLD2	-0.126184	0.294269	0.460157
SERPINB3	-1.49451	1.07091e-05	7.69393e-05
SOAT1	-0.0210979	0.795595	0.880707
PKP2	0.405292	7.48975e-06	5.56628e-05
MSH4	0.24884	0.149974	0.280443
F7	0.429643	0.0699201	0.155283
GDI2	0.154975	0.00262905	0.00986518
PRDM1	-0.0379365	0.688122	0.808132
ATG5	0.381833	5.14075e-10	8.89191e-09
TMCC3	0.00647028	0.952037	0.974639
PITHD1	0.168048	0.00052337	0.00243182
MTA3	-0.0417389	0.368576	0.53935
USP13	0.296359	0.000343568	0.00167707
ATP11B	-0.0241497	0.722735	0.832512
LAMC2	0.21947	0.115354	0.229309
CDK14	-0.644975	2.43964e-07	2.51108e-06
SEC61A1	0.248251	2.85261e-06	2.33059e-05
PPP1R12A	-0.474932	4.47704e-12	1.09715e-10
RASGRF1	-0.178534	0.220105	0.372816
CAMK2B	-0.413799	0.0159336	0.0461179
CROCC	-0.146571	0.0288971	0.075732
POLR3E	0.201237	9.26446e-07	8.3962e-06
ATP2B4	-1.11721	2.54577e-24	3.63218e-22
ZC3H11A	0.0488501	0.297191	0.463235
RIOK2	0.0791253	0.117997	0.233503
YIPF1	-0.0831927	0.0657606	0.147919
NDC1	0.68664	7.73918e-29	2.14771e-26
DGKG	-0.986776	1.2363e-12	3.33913e-11
FLYWCH1	-0.170188	0.00331365	0.0120665
UNKL	-0.14209	0.0258761	0.0690144
TBXAS1	-0.360481	0.000486387	0.00227975
PARP12	0.274988	4.56293e-05	0.000280809
ALDH18A1	0.250345	1.58783e-05	0.000109663
TARBP1	0.228412	0.000585907	0.00268023
GATB	0.240121	9.44809e-06	6.87898e-05
MXD1	0.0122911	0.906389	0.948433
CDK17	-0.162319	0.00303876	0.0111955
DNAJC25	0.0754179	0.120141	0.236872
SLC2A3	-0.0615139	0.600406	0.743318
PSD	-1.92881	2.61318e-29	7.90323e-27
CTDP1	0.111163	0.0331599	0.0848527
YBX3	-0.0806013	0.224369	0.378055
STYK1	-0.105227	0.4203	0.589424
WNK1	-0.0894209	0.187865	0.331777
RPS17P5	-0.134639	0.245648	0.404214
CCAR1	0.0396059	0.403814	0.573807
OGFR	0.185709	0.00355265	0.0128074
GNA15	-0.286362	0.0207174	0.0574709
CREB3L3	-0.042063	0.861157	0.921405
PIGV	0.00227117	0.965255	0.981075
PTPRU	0.340297	0.0135427	0.0402329
SNRNP40	0.381337	2.32401e-19	1.64858e-17
RIMBP2	0.755354	0.000394948	0.00189851
COL11A1	0.414063	0.0531913	0.124672
QSER1	0.347883	1.6105e-07	1.72115e-06
MPC1	-0.123034	0.0929402	0.194245
ACAA1	0.0042304	0.943844	0.970261
BCAT1	-0.110282	0.392186	0.562779
HDAC7	-0.084354	0.113864	0.22705
LZTS1	-0.274005	0.012306	0.0370503
PRDM6	-0.966593	1.29513e-13	4.07306e-12
WNT8A	-0.229108	0.53322	0.689514
SPAG4	-0.0314278	0.771701	0.864946
NCKAP1	0.00726738	0.885429	0.935611
MRPS35	0.142561	0.100027	0.205376
GUCY1B1	-0.798482	3.87246e-14	1.30915e-12
SFSWAP	0.169942	1.06738e-05	7.67294e-05
TNK2	0.0967065	0.250889	0.410537
MON2	-0.06707	0.229124	0.384031
CDH3	0.478557	0.000952563	0.00410014
ARSF	-0.721526	0.000823045	0.00361129
GPBP1	0.0409741	0.325329	0.494192
DGAT2	0.137465	0.20202	0.349725
ZNF112	-0.0930426	0.248198	0.407369
CS	0.380213	1.11678e-15	4.75594e-14
LTK	0.0278397	0.872263	0.928064
MRPS24	0.0612773	0.380909	0.551596
ELMO2	0.049629	0.327897	0.496689
WAPL	0.127191	0.00848086	0.0269754
VMP1	0.0128846	0.846689	0.912254
APPBP2	-0.0611093	0.168422	0.306077
POLD1	0.810757	9.33827e-26	1.74684e-23
SEZ6	-0.566698	0.00011384	0.000632182
EIF4B	0.0675375	0.201182	0.348675
SLC6A16	-0.675172	2.23503e-07	2.32177e-06
BICRA	0.0186079	0.75535	0.854149
SPHK2	0.295607	0.000234809	0.00120157
RPL18	0.0449404	0.527248	0.684445
CA11	-0.279941	0.0041227	0.014551
ISOC2	0.119555	0.105795	0.214681
U2AF2	0.344427	4.31214e-11	8.94061e-10
EPN1	0.0765801	0.261688	0.423529
MED29	0.100924	0.0291905	0.0763661
AHRR	0.0590351	0.642968	0.775212
GSC2	0.29496	0.410214	0.579867
ZNF275	0.127566	0.021223	0.058632
MTMR1	0.270648	2.54034e-07	2.5999e-06
GPC1	-0.0420117	0.701487	0.817587
ADCK1	-0.00491194	0.925418	0.959169
HAGH	-0.0875418	0.0938794	0.195812
RNF4	0.19925	2.06946e-06	1.74407e-05
CASP8	0.0783398	0.166414	0.303279
LIMCH1	-0.60304	1.99696e-08	2.55851e-07
INTS13	0.262567	0.000755385	0.00334581
TM7SF3	0.0669532	0.45093	0.617998
DLX3	1.43736	1.33063e-06	1.16617e-05
SPA17	0.182198	0.00714504	0.0232447
TSPAN32	-0.801664	1.3235e-07	1.44065e-06
CCN5	-1.07149	2.33907e-08	2.9557e-07
DMRT3	0.79795	0.000500878	0.0023398
ST3GAL6	-0.194738	0.0477166	0.114279
ATP2C2	0.118211	0.455456	0.622136
NGFR	-1.52951	2.01596e-12	5.22791e-11
CDON	-0.916722	1.37563e-11	3.1045e-10
TAF2	0.244449	4.065e-06	3.21337e-05
HIPK2	-0.153344	0.0844768	0.180286
TNPO3	0.22691	2.34563e-08	2.96103e-07
BORCS8-MEF2B	0.268249	0.00289369	0.0107362
RFXANK	0.179302	0.00345467	0.0125009
TMEM161A	0.365184	4.27055e-09	6.21234e-08
LPAR2	0.105867	0.165162	0.301606
CTSA	0.0198482	0.800079	0.883638
SUGP2	0.283381	3.2561e-08	4.00233e-07
SLC12A2	0.158237	0.189296	0.333512
SNX24	-0.197001	0.00527453	0.0179709
EYA2	0.038662	0.856113	0.918391
CNN2	0.148322	0.0412365	0.101468
ABCA7	0.120649	0.168839	0.306537
SNCAIP	0.632809	0.000873331	0.0038045
DDX20	0.268434	7.37366e-13	2.06557e-11
BTBD1	0.173338	0.000142256	0.000770336
FAR2	0.0925509	0.393763	0.564464
BCAS1	-0.647155	0.000228975	0.00117457
POU1F1	-0.522513	0.000252391	0.00128178
CHI3L2	-0.599244	0.000584098	0.00267316
SBNO2	0.315886	1.83658e-06	1.5661e-05
PMS1	0.220148	1.50797e-05	0.000104649
HMG20B	0.0941627	0.089667	0.188968
CALCRL	-0.233826	0.0183676	0.0518816
TAF11	0.114515	0.0109973	0.0336936
ANKS1A	-0.0186981	0.755336	0.854149
AP3D1	0.173264	4.60171e-05	0.000282885
ZNF76	0.0334353	0.503376	0.664416
SLC9A3R2	-0.287933	0.00023596	0.00120649
NTHL1	0.107102	0.168305	0.305952
UHRF1BP1	0.407216	2.57679e-15	1.0395e-13
GNAI3	0.150593	0.000144434	0.000780626
IPO5	0.461902	1.44209e-15	6.05448e-14
OAT	-0.0327122	0.750236	0.85105
WDR3	0.47673	1.83248e-17	1.00166e-15
PKN2	0.194352	0.000470483	0.00221439
WDR18	0.370358	2.06316e-08	2.63209e-07
TRAM2	-0.0110856	0.867024	0.925144
NTN1	-1.34274	1.02757e-18	6.69674e-17
GLP2R	-1.41828	3.53337e-16	1.60775e-14
MCM10	1.0586	2.81758e-34	2.25885e-31
DGKA	-0.44708	2.22694e-06	1.86342e-05
ERBB3	0.151077	0.0749939	0.164169
ROPN1	0.0984896	0.711105	0.824532
ANKRD44	-0.539713	1.75082e-07	1.85696e-06
KARS1	0.287819	9.48745e-09	1.29021e-07
ADAT1	0.176958	0.00038247	0.00184414
PDIA5	0.159359	0.0162119	0.046784
TBC1D22B	0.217306	4.02666e-05	0.000251452
NDUFB4	-0.0633047	0.314403	0.482293
SPEN	0.199218	9.96391e-06	7.22433e-05
MYLK	-2.13891	2.52787e-35	2.60561e-32
ZC3H15	0.144909	0.00871804	0.027596
MAP2K4	0.0552232	0.300225	0.466759
PACC1	0.439107	1.39156e-16	6.73214e-15
SNAP91	-1.72297	1.53798e-15	6.43568e-14
SLK	0.0813092	0.245089	0.403604
CYB5R4	0.178444	0.000712328	0.00318273
COL17A1	-0.271619	0.189738	0.33408
GSTO2	0.174038	0.0830917	0.178068
SEC61A2	0.0796837	0.243732	0.402017
PRKCQ	0.187601	0.166854	0.303883
TLE2	-0.206955	0.0613248	0.139834
ASB1	-0.166352	0.00178576	0.00708012
FAM107B	-0.251553	0.0226472	0.0618762
ME1	-0.0731069	0.50731	0.668058
TBC1D1	-0.225297	0.000896074	0.00389249
CDK13	0.0802322	0.0385767	0.0960367
MTHFD2	0.579381	7.26083e-18	4.22979e-16
SLC9A7	0.278537	0.00473161	0.0163887
FOXJ2	-0.088941	0.0954057	0.198233
YBX1	0.224667	8.91067e-06	6.52768e-05
PDE4A	-0.184811	0.0200121	0.0558024
PPP2R5A	-0.00642622	0.89116	0.938747
CTNNA2	0.0508379	0.831451	0.902555
ELAVL1	0.244641	1.69228e-11	3.7422e-10
TIE1	-0.414964	1.26577e-05	8.93129e-05
DIP2B	0.206233	0.000334024	0.00163776
SMARCD1	0.319058	2.05312e-12	5.3069e-11
KDM4A	0.224717	1.00578e-05	7.28403e-05
NFYC	0.0692607	0.0654232	0.147311
ZMYND12	-0.0863866	0.376884	0.547608
SLC9A3	0.279328	0.234729	0.391089
NGEF	-0.22869	0.045739	0.11047
ASPM	0.735673	3.86176e-17	2.00871e-15
CD84	-0.0476529	0.696398	0.813898
ELOVL1	0.0444937	0.471177	0.636558
SPI1	-0.0313047	0.776495	0.868164
ZNRD1	0.0306514	0.644954	0.776513
MPPED2	-1.14588	4.61044e-20	3.60464e-18
CLDN18	-0.17865	0.439078	0.607242
ZBTB11	0.170496	5.13733e-05	0.000311977
ATXN3	-0.258279	2.9617e-09	4.44272e-08
GOLGA5	0.0504245	0.218596	0.370939
FGFR2	-0.405752	0.00825242	0.0263359
LRRC40	0.251481	8.45909e-09	1.16352e-07
ISOC1	0.226287	8.68009e-05	0.000495429
EML1	-1.203	1.75124e-23	2.15206e-21
TRMT11	0.266878	1.94881e-05	0.000132101
THUMPD1	0.00647422	0.880999	0.932882
MSANTD3	0.0496623	0.329039	0.497852
KIF26A	-0.153711	0.368844	0.539587
ATG2B	-0.0854455	0.128821	0.249975
ARFGEF1	0.185124	0.00332106	0.0120909
ACSM2B	0.134367	0.56505	0.715585
ZFAT	0.0654922	0.25448	0.414841
MTFR1	0.36118	3.6567e-09	5.37981e-08
STAG3	-0.147315	0.229375	0.384349
FECH	0.12272	0.0596927	0.136792
MYO9A	-0.391138	4.11228e-10	7.247e-09
DDX3Y	-0.474501	0.0642961	0.14525
PFKP	0.25846	0.00329193	0.0119935
IDI1	0.217668	0.0059487	0.0199198
SP100	-0.114773	0.0416669	0.102367
KLF6	-0.315177	6.79783e-06	5.1016e-05
PLPP1	-0.575439	3.78924e-12	9.3841e-11
NEO1	0.033867	0.700515	0.816922
TRAM1	0.0350053	0.602866	0.745093
PHKA1	0.225964	0.0436587	0.106361
TNFRSF1A	-0.098199	0.0828467	0.177686
CACNB1	0.191012	0.076003	0.165918
EVI5	-0.0920918	0.0709153	0.157005
STOML1	-0.0687153	0.296597	0.462623
PKM	0.470721	1.05885e-10	2.05452e-09
DHX29	0.0742508	0.106747	0.216159
DNTTIP2	0.126247	0.00174321	0.00693426
METTL22	-0.0445749	0.298247	0.464537
TP53BP1	0.137339	0.0132016	0.0393192
TRO	-0.382072	0.000857616	0.00374443
RRP15	0.0782044	0.150597	0.28123
RHOA	0.0796588	0.0710181	0.157175
DHX8	0.282935	8.09077e-11	1.59938e-09
PMS2P4	-0.320568	3.767e-08	4.56807e-07
PRKCZ	0.286654	6.62076e-05	0.000390245
ZFY	-0.212713	0.427035	0.595698
IARS2	0.396334	5.57482e-13	1.58898e-11
SYT1	-0.0132507	0.945954	0.971344
NAV3	-0.856095	3.22846e-09	4.80699e-08
IDH3G	0.0832874	0.160732	0.295516
ROGDI	-0.248259	0.000142293	0.000770369
PDZD4	-1.91201	2.6113e-32	1.37384e-29
ATP2B3	-0.886119	1.08509e-05	7.77703e-05
ROCK1	-0.31567	6.18771e-09	8.69568e-08
CBFB	0.267734	1.66826e-06	1.43297e-05
PDK3	0.218484	0.00493019	0.0169659
HYAL2	-0.0177827	0.743564	0.846199
HDAC4	-0.237769	0.00732643	0.0237677
RASSF1	0.122102	0.0206358	0.0572697
FGFR3	0.225188	0.154683	0.286992
IFI35	0.161878	0.0683956	0.152595
HEATR6	0.150971	0.00330364	0.0120327
COASY	0.381264	1.03133e-11	2.36985e-10
PLEKHH3	-0.0727015	0.290037	0.455657
MEF2A	-0.332382	9.48669e-07	8.57606e-06
OTUD5	0.000748867	0.985953	0.992556
TFE3	-0.0859258	0.0912207	0.191436
TBC1D25	-0.0326097	0.496636	0.658646
ACSL4	-0.0743359	0.301305	0.467872
INPP5A	-0.38734	1.35446e-09	2.1683e-08
GPKOW	0.134275	0.00507633	0.0174024
GRIPAP1	0.0498309	0.292316	0.458131
FTSJ1	0.286513	1.55114e-08	2.03173e-07
PRR11	0.635089	1.34672e-17	7.50758e-16
REEP1	-1.1094	3.54772e-11	7.45051e-10
ATP11A	0.64064	4.97193e-13	1.42843e-11
POLR1A	0.362344	1.52589e-14	5.51275e-13
LAPTM4A	-0.369589	8.0866e-19	5.37408e-17
TTC7A	0.0124377	0.822899	0.8976
IP6K2	0.00854252	0.868954	0.926264
STON1-GTF2A1L	-1.20126	6.04664e-11	1.22453e-09
SRBD1	0.12733	0.00326132	0.0118974
KIF2A	0.471569	1.86666e-14	6.62076e-13
RASGRP2	-1.43809	1.3117e-26	2.71517e-24
PSME4	0.204145	1.56147e-05	0.00010802
IFT80	-0.00329574	0.960187	0.978657
SIRT2	-0.0172706	0.763052	0.85942
ERLEC1	-0.0727938	0.126661	0.24676
PPP2R5B	-0.161078	0.00513277	0.0175637
PYGM	-2.09152	1.0629e-38	2.33409e-35
PAGE1	2.32716	5.21478e-13	1.49141e-11
PITX1	-0.44853	0.000289321	0.00144338
TRPC7	-0.212483	0.299437	0.465958
MAST4	-0.422783	1.71477e-06	1.46843e-05
ADGRF5	-0.280009	0.000962	0.00413548
SDK2	-0.0177451	0.918106	0.954878
ADAM7	-0.469508	0.199212	0.346271
NUP133	0.243586	3.95521e-08	4.78023e-07
NUCKS1	-0.079732	0.146971	0.276259
VPS35	-0.00874489	0.849283	0.913908
DNAJA2	0.0831113	0.0370644	0.0930608
BCL3	0.140526	0.0565822	0.131074
KCNAB2	-0.0399789	0.667261	0.792936
ABCC9	-1.22593	9.27672e-17	4.59803e-15
GAL	0.766085	0.00134038	0.00552146
CLEC2D	-0.376655	0.00130523	0.00539646
FUNDC1	-0.0457155	0.527796	0.684822
MAOB	-0.579145	0.000349448	0.00170231
RORA	-0.49002	2.7482e-07	2.79564e-06
DRD4	-0.511985	2.45048e-06	2.03096e-05
TGFBR3	-0.721329	3.26195e-09	4.85277e-08
PLA2G10	-0.761505	6.57703e-07	6.16644e-06
HES2	0.233534	0.212234	0.362849
ATP1B3	0.181305	0.00389994	0.0138695
NEDD4	-0.0891811	0.265844	0.428198
PIGB	-0.0939201	0.0533488	0.124959
MAPK6	0.199003	0.00190329	0.00748615
GNB5	-0.277893	4.58304e-05	0.000281909
RAB27A	-0.282367	0.000328103	0.00161186
HDHD5	0.553072	8.48803e-22	8.40598e-20
UFD1	0.305506	6.79749e-13	1.92014e-11
LRP6	0.114305	0.0673677	0.150768
GUCY2C	0.287481	0.157869	0.291547
SCT	-0.112942	0.495205	0.657431
PHRF1	0.238144	2.35336e-05	0.000156006
ELP1	0.259088	5.13738e-08	6.07382e-07
NUCB2	-0.148086	0.0403869	0.0997469
PFN2	0.152385	0.270295	0.433307
PTPN3	0.178468	0.0382965	0.0954758
SPTB	0.199481	0.117236	0.232261
DAPP1	-0.407388	0.000531153	0.00246277
FGF10	-1.82761	9.08172e-22	8.92394e-20
SLC44A1	0.144189	0.0111305	0.0340274
TMEM260	0.0969947	0.079113	0.171183
SMG6	0.0319003	0.57209	0.720923
EXOC5	0.110338	0.0178337	0.0506224
CLTCL1	0.123564	0.264502	0.426784
FGF22	-0.0456313	0.690191	0.809518
FSTL3	-0.079352	0.554331	0.706561
DGCR2	0.268148	7.30141e-07	6.76129e-06
RNF126	0.262956	1.43862e-05	0.000100359
MNT	0.0392708	0.414816	0.584149
ZXDC	0.192505	0.000106239	0.00059317
JMJD6	0.102533	0.0246651	0.066352
POLB	0.27261	2.51071e-05	0.000165589
ST6GALNAC1	0.0105621	0.945067	0.970835
WIPI1	-0.157667	0.0409124	0.100828
FRMPD1	-0.0801011	0.672408	0.796597
GBA2	0.153421	0.0141252	0.0416144
NDST1	-0.182272	0.00902888	0.0284409
ASNS	0.364146	0.000273112	0.00137254
AP3M2	0.362879	1.52841e-08	2.00299e-07
CNGB1	-0.205519	0.249905	0.409484
ST6GALNAC2	0.0175024	0.893778	0.940245
CHAT	-0.590686	0.0462111	0.111296
PABPC1	0.206486	0.00238943	0.00908961
TESK2	0.018273	0.77562	0.867478
CFAP20	0.268089	1.6169e-07	1.72726e-06
CSNK2A2	0.176341	9.43909e-06	6.87441e-05
PTPN21	-0.422021	3.07064e-11	6.51087e-10
EIF2B3	0.205246	1.3312e-06	1.16647e-05
CAMK2A	-1.0099	3.76631e-11	7.88008e-10
TCOF1	0.39142	8.3093e-11	1.64129e-09
CDC42	0.0517161	0.264248	0.426469
OSBPL3	0.149268	0.0314292	0.0811511
EPHA8	0.312845	0.218269	0.370521
SLC12A3	-0.266749	0.102963	0.210184
RAD18	0.416731	1.48979e-12	3.94985e-11
ATP2B1	0.119693	0.0743844	0.163153
TRPM5	0.0607077	0.758243	0.856211
NCK2	-0.153481	0.00949239	0.0296943
MAP4K4	-0.0828745	0.196137	0.342316
MGAT4A	0.182029	0.0496089	0.117822
RPL31	-0.175817	0.0112587	0.0343653
WDR1	0.129837	0.0105331	0.0324685
SNX13	-0.0481231	0.352638	0.523088
MS4A12	-0.416513	0.158402	0.292296
ARHGAP10	-0.599645	6.44825e-10	1.09583e-08
RPS6KA2	-0.553899	1.04357e-13	3.32121e-12
ING3	0.0453665	0.356416	0.527038
VASH1	-0.135797	0.0917171	0.192225
LMCD1	-0.336372	6.93194e-05	0.000406162
BUD23	0.119693	0.0332623	0.0850667
SEL1L	0.0123987	0.824415	0.898625
TRIP13	0.801706	4.13613e-17	2.1404e-15
ATP6AP1	0.103273	0.0744315	0.163226
TCF3	0.428538	6.77196e-12	1.60127e-10
TRIB2	0.384824	0.000119245	0.000658861
DAZAP1	0.337533	4.32555e-16	1.94196e-14
MBD3	0.257703	3.76759e-05	0.000237062
PRLH	-0.398127	0.238418	0.395656
HLTF	0.321498	0.0015706	0.00634205
FAM50A	0.0554452	0.334104	0.503059
FAM3A	0.00254345	0.971661	0.984547
CPSF1	0.308191	1.05449e-07	1.16951e-06
MYO3B	0.261704	0.102253	0.209046
CYBRD1	-1.16969	7.55109e-23	8.45639e-21
CDH19	-1.43606	6.16138e-10	1.05062e-08
PDCD2	0.0825526	0.109191	0.21994
SLC6A15	0.509812	0.0589633	0.135519
RDH11	0.0448593	0.431159	0.599558
PRKACA	-0.0918504	0.0549457	0.127934
ADGRL1	0.301524	0.00070912	0.00317008
SPP2	-0.0141381	0.970236	0.983624
ACTN1	-0.632756	3.82979e-12	9.47264e-11
ZFYVE26	0.092626	0.0786189	0.17031
RPS6KA6	-1.71676	1.57121e-20	1.30094e-18
EPN2	-0.191787	0.000990224	0.00424021
PTPN18	-0.0171134	0.776843	0.868398
LIMS2	-1.63236	8.93454e-32	4.06537e-29
ASIC4	-0.121506	0.400962	0.570912
SPEG	-1.78594	6.49145e-22	6.51817e-20
LNX1	-0.0937674	0.290622	0.456308
ALDH3A2	-0.00529554	0.942709	0.969585
TFRC	0.719748	4.6829e-14	1.56947e-12
SREBF1	0.431355	1.65947e-06	1.42639e-05
TRPC5	-0.637264	0.00232456	0.00887964
AFF4	-0.115755	0.0600176	0.137393
UBE2D1	0.0251145	0.609794	0.750122
MPP5	0.0332794	0.497373	0.659287
RHOBTB1	-0.209267	0.0266516	0.0708059
SMC1A	0.560363	1.35685e-27	3.11502e-25
HSD17B10	0.215969	0.000275083	0.00138135
MARK2	0.240738	1.90562e-06	1.61986e-05
HMMR	0.746575	1.38133e-17	7.66669e-16
CHFR	-0.183686	0.042888	0.104836
TRHDE	-1.02173	4.2181e-08	5.07005e-07
P4HA2	0.0891674	0.185772	0.329197
FCGR2B	-0.609367	9.46466e-07	8.5592e-06
NFATC3	0.158711	0.00576694	0.0194013
TRNT1	0.0836826	0.0688727	0.153416
ACADVL	0.104238	0.0614638	0.140107
STK10	-0.128398	0.0518695	0.122163
FBXW11	-0.014523	0.792973	0.87923
ACAP1	-0.379297	0.000561498	0.00258329
CRMP1	-0.260357	0.0300616	0.0782034
EVC	-0.733968	1.89065e-09	2.94362e-08
DERL2	0.0650003	0.120811	0.237887
SIDT1	-0.330932	0.0137129	0.0406575
NDE1	0.146436	0.0150529	0.0439517
IRAG1	-1.46222	1.42539e-27	3.25757e-25
TMEM38A	0.0140261	0.908545	0.949607
AP1M1	-0.0556465	0.301583	0.468222
PVR	0.485552	2.51433e-09	3.8285e-08
XRCC1	0.237401	2.26837e-06	1.89463e-05
SCARB1	0.446772	7.73453e-07	7.12731e-06
CYP2W1	0.311035	0.232096	0.387778
MCM2	1.0089	5.11983e-47	8.61957e-43
MOV10L1	-0.199485	0.140019	0.266273
PANX2	0.240559	0.182376	0.324821
SELENOO	0.158527	0.00236276	0.00899971
TP63	-0.908646	1.06286e-06	9.50291e-06
ALPK1	-0.0499415	0.484018	0.647893
LLGL2	0.304669	0.000101769	0.000570799
PDE8A	0.00214588	0.969963	0.983479
CLCN4	0.441427	0.000726253	0.00323578
NLE1	0.523066	1.50209e-19	1.09792e-17
SDHA	0.261243	2.26911e-05	0.000151295
SMARCE1	0.263119	0.00059414	0.00271396
FNDC8	0.28696	0.0275484	0.072756
GSDMB	0.228792	0.0803364	0.173348
KDM5A	-0.102001	0.0323462	0.0831067
ADAM11	0.272707	0.0360061	0.0908553
PPP2R3A	-0.614974	4.2713e-08	5.13156e-07
FERMT2	-1.23021	6.85846e-24	8.79189e-22
ABCB11	-0.165591	0.41095	0.580551
DHRS9	0.0887418	0.668546	0.793678
CD5L	0.855104	0.00386971	0.0137707
PTGS2	-0.236779	0.166318	0.303147
IGF2BP2	0.194519	0.0710303	0.157175
MAP3K13	-0.116202	0.0661878	0.148668
ST6GAL1	0.00739664	0.946794	0.971748
TBX21	0.165335	0.200411	0.347746
VDAC1P1	0.259715	0.00216003	0.00834966
FRY	-0.429433	1.17699e-05	8.37152e-05
PICALM	-0.056785	0.21776	0.369881
NSF	0.294487	3.58878e-07	3.56387e-06
GLI2	-0.384249	0.00188712	0.00742947
CLASP1	-0.0537407	0.222469	0.375719
MRPS34	0.230581	0.000646441	0.00292771
NOTCH3	-0.174721	0.0595655	0.136563
CLNS1A	0.142947	0.0144421	0.042434
PPP2R2C	0.320511	0.194294	0.339792
TEAD2	0.0241563	0.815754	0.893444
EED	0.17625	0.00053928	0.00249587
CDHR2	-0.0998527	0.60586	0.747303
SNCB	0.030497	0.879796	0.932253
TSG101	0.00219141	0.956106	0.976661
NCBP3	0.152693	0.000667501	0.00301101
ATP2A3	-0.286623	0.0209502	0.0580085
CA12	-0.260689	0.123922	0.242613
MGLL	-0.496859	6.76317e-07	6.31634e-06
NTN4	-0.608245	2.62274e-09	3.97559e-08
BCS1L	0.215726	4.58433e-05	0.00028192
NUAK1	-0.136492	0.113078	0.225857
DPP8	-0.159778	5.61177e-05	0.000337501
SLC24A1	-0.00919707	0.87894	0.931952
ZNF532	-0.0608302	0.467239	0.632909
SCARF1	-0.136955	0.0647934	0.146179
LMAN1	0.186786	0.00770752	0.0248031
HACD3	0.359747	1.14746e-08	1.53726e-07
IPCEF1	-0.454919	0.000113272	0.000629307
ZZEF1	0.000349103	0.995495	0.997654
NOX3	-0.0707133	0.834616	0.90461
ENO1	0.59973	3.49014e-17	1.83239e-15
SLC12A1	-0.780487	0.00025225	0.00128134
MYDGF	0.151462	0.0219966	0.0603795
ANO8	0.117245	0.0792435	0.171414
TUBE1	0.192043	0.00219481	0.00846016
ARHGEF10L	-0.0336503	0.703502	0.819042
TXK	-0.539593	1.01887e-06	9.16152e-06
WSCD2	-1.07976	2.40099e-06	1.99616e-05
KCNQ2	1.02432	7.18134e-06	5.36788e-05
TACR2	-2.64753	1.8087e-31	7.56275e-29
ACTR6	0.120133	0.0286678	0.0752091
TIPIN	0.536938	1.19281e-21	1.14753e-19
SRI	-0.181942	0.0172433	0.0491983
EIF4G3	0.0846043	0.110759	0.222314
NUP37	0.390783	4.13301e-11	8.5939e-10
SEMA3A	-0.135762	0.350104	0.520433
GTSE1	0.972062	8.69124e-35	7.7012e-32
SEMA3C	-0.457396	0.000204283	0.00106073
TTC38	0.201141	0.00711957	0.0231798
ACAT1	0.234451	0.000800636	0.00352306
GRAMD4	0.0666072	0.353167	0.523676
CELSR1	0.300246	0.0112521	0.0343519
WNT8B	1.05885	2.01361e-12	5.22618e-11
ZNF638	-0.0277671	0.522535	0.680514
SLC25A40	0.176743	0.00104125	0.00442718
TIMM21	0.258702	3.03855e-05	0.00019605
ADD2	0.0966935	0.584983	0.731187
FGF4	0.38003	0.0749684	0.164128
RASAL2	0.165554	0.00711264	0.0231617
VPS9D1	-0.140998	0.0345722	0.0878382
ZNF37A	-0.0418402	0.457373	0.623833
MARK3	0.116234	0.00261613	0.00982181
SLC25A3	0.196747	8.3921e-05	0.000481112
FNDC3B	0.0202393	0.749759	0.850719
FOSL2	-0.104964	0.136466	0.261238
CACNG5	-0.070372	0.796042	0.880943
CACNG4	-0.483434	0.0482267	0.115249
FRYL	0.0047042	0.940954	0.968628
TMEM131	-0.0222664	0.635459	0.769745
FSCN1	0.283091	0.0251975	0.0675263
ACTB	-0.120984	0.0345298	0.0877732
MOCOS	0.36825	0.000131825	0.000720336
PLD1	-0.258298	0.00561277	0.0189533
ATP12A	-0.0838656	0.752925	0.852645
WDR62	0.916681	1.22083e-26	2.53747e-24
DLG1	-0.0400503	0.451506	0.61847
RAB7A	0.0488401	0.232352	0.388101
BCAP29	-0.0818305	0.100947	0.206971
SEC31B	-0.203986	0.0531446	0.124596
SART3	0.261054	3.14897e-15	1.25232e-13
ARHGAP15	-0.62919	1.81673e-08	2.34554e-07
TUBA3D	-0.223709	0.00775428	0.024936
PAX2	0.255248	0.328573	0.497354
EXOSC7	0.196663	6.7893e-05	0.000398729
KIFAP3	-0.0972798	0.152949	0.284571
MKRN2	0.142232	0.000643513	0.00291575
MCM6	0.629422	1.90717e-28	4.88961e-26
REXO2	-0.137426	0.0311071	0.0804756
RBM7	0.0830414	0.118628	0.234485
RBMS2	-0.172311	0.00849641	0.027014
BAZ2A	0.22765	1.84285e-07	1.94396e-06
PTPN23	0.177012	0.000172298	0.000913814
MLH1	-0.0473606	0.567488	0.717396
UNG	0.482385	2.19396e-15	8.97177e-14
FMO4	-0.590868	2.685e-13	7.97714e-12
KLHL20	-0.230774	1.52853e-10	2.89252e-09
RGS11	-0.97187	1.01994e-10	1.98132e-09
SLC46A1	-0.419825	3.68737e-05	0.00023269
PLXNA2	-0.31813	0.000376927	0.00182089
SPAG5	0.821124	3.30976e-25	5.60959e-23
ANKRD13A	-0.126199	0.0137776	0.0408274
TPD52	0.0603499	0.507128	0.667871
ACACB	-0.883982	1.57264e-18	9.97857e-17
TRAF4	0.316342	2.45484e-06	2.03424e-05
PAG1	-0.0135491	0.876246	0.930349
GPATCH1	0.114123	0.0379395	0.0947307
ICAM3	-0.244778	0.109841	0.220859
NT5C2	0.0485157	0.435663	0.603859
MCAM	-0.732097	2.28205e-12	5.84185e-11
GPC4	-0.0196522	0.855234	0.917877
MBNL3	0.0909097	0.342252	0.51206
CAMSAP3	0.456484	1.02949e-06	9.24384e-06
RAP1GAP	-0.277238	0.0746792	0.163637
XAB2	0.147774	0.000531279	0.00246302
ARHGEF1	0.0648138	0.273583	0.437205
STXBP2	0.0507299	0.429547	0.597945
MAP2K7	0.0163138	0.747302	0.848895
NMRK2	-1.02628	1.22214e-05	8.65854e-05
DGKD	-0.0338453	0.645655	0.777005
CTTNBP2	-0.516397	0.000953322	0.00410271
ACTL6B	-0.257516	0.184466	0.327619
RARB	-0.569094	1.90059e-09	2.95699e-08
TOP2B	0.191368	0.000401248	0.00192385
TM9SF3	-0.0771575	0.193209	0.338446
NFKB2	0.0517342	0.456083	0.622628
UBE2T	0.702417	6.80622e-18	3.97412e-16
PPP1R12B	-2.02655	5.96346e-37	1.03861e-33
DNAJC10	0.0369955	0.51752	0.676612
GTF3C1	0.159165	0.00297816	0.0110003
IL4R	-0.15498	0.0131444	0.0391811
USP33	0.0983739	0.0226096	0.0617869
PAK3	-0.94824	5.42414e-09	7.70191e-08
CAPN6	-0.515056	0.0184095	0.0519765
DCX	-2.36923	2.69636e-25	4.64795e-23
SNRPA	0.378549	2.40865e-15	9.77923e-14
SPAG6	0.365283	0.0695502	0.154632
EXOSC5	0.45102	1.52043e-09	2.41106e-08
DYNC1I2	-0.225585	5.97134e-07	5.64572e-06
APBB1IP	-0.13325	0.307221	0.474144
LRCH4	0.0301113	0.652926	0.782529
FAM76B	0.110206	0.0338079	0.0862387
SIRT6	0.0835534	0.190497	0.335124
TYR	1.04856	0.00066019	0.00298222
POLD3	0.347855	3.43454e-05	0.00021847
ACTN2	-1.82655	1.10793e-15	4.72417e-14
CAPZB	-0.0606787	0.203246	0.351325
GPR137B	-0.0321828	0.670761	0.795392
NAALAD2	-0.0626063	0.597683	0.741462
JADE1	-0.168877	0.0214115	0.0590816
SLC25A43	0.00774164	0.902505	0.945859
UBE2A	0.0486979	0.30683	0.473771
FGFR1	-0.747615	6.28423e-09	8.82396e-08
FKBP6	0.213829	0.365172	0.535929
SMC1B	0.389032	0.0340817	0.0868148
FBLN1	-1.02364	7.94172e-11	1.57114e-09
ITGA8	-1.60308	5.77894e-26	1.11403e-23
CST7	0.0422889	0.757082	0.855243
MAP2	-0.468407	0.000833049	0.00364948
PIAS2	-0.0856517	0.140856	0.267482
AMPH	-1.08374	7.45888e-20	5.68214e-18
ARAF	0.0282073	0.60316	0.745328
MCCC1	0.263996	3.0379e-05	0.00019605
LAMP3	0.28585	0.0187384	0.0527694
FAP	-0.0695531	0.614623	0.7538
NEBL	0.107318	0.5609	0.712134
ACER3	0.00106584	0.985536	0.992306
UBE2K	0.191401	2.42467e-06	2.01188e-05
PIK3C3	-0.0164895	0.759841	0.857087
N4BP2	0.368256	2.33435e-08	2.95047e-07
TIGAR	0.260696	4.29929e-05	0.000266369
TULP3	-0.182949	0.00106105	0.00450194
SYNJ2	0.0908385	0.123533	0.242076
ADCY2	-0.905257	2.22211e-07	2.31025e-06
PPP2R5C	-0.0358339	0.410234	0.57988
PMS2P1	0.0520826	0.412632	0.582146
RBFOX1	-0.645302	0.00474994	0.0164409
GNB1	0.161578	3.86222e-05	0.000242171
HOXA9	1.68029	2.03341e-15	8.3838e-14
EDN1	-0.435276	0.000306086	0.00151742
MLLT10	0.0706835	0.181564	0.32382
ZCWPW1	-0.034514	0.690978	0.810103
ADCYAP1R1	-1.75893	1.65026e-18	1.04448e-16
FGF20	0.914652	0.0024918	0.0094258
P2RY10	-0.406327	0.00813291	0.0260027
ITM2A	-0.543193	2.27635e-05	0.000151678
NRDC	0.160531	2.83156e-06	2.31499e-05
VDAC3	0.327352	1.88753e-06	1.60575e-05
PCM1	0.131378	0.0574708	0.132721
TNRC6C	-0.343734	2.2555e-05	0.000150552
CBFA2T2	0.0809917	0.239	0.396361
BRINP1	-1.03339	5.01601e-07	4.82192e-06
ITCH	0.182041	7.08524e-05	0.000414231
PKD2L2	-0.526884	5.29228e-06	4.0915e-05
TP53INP2	-0.340304	0.000200374	0.00104344
SDF4	0.163877	0.00261157	0.0098076
MYH7B	0.280329	0.0314978	0.0812908
BPIFB2	-1.29729	0.00102274	0.00435803
TP73	0.820942	3.04257e-09	4.55457e-08
TOLLIP	-0.0946169	0.0587265	0.13505
UBE2D4	-0.223029	1.24517e-05	8.80565e-05
CLUL1	-0.188682	0.236692	0.39349
RUNX1T1	-1.07869	5.21164e-14	1.73174e-12
CDH17	0.0759905	0.71917	0.830243
THOC1	0.160349	0.00379916	0.0135645
FKBP7	-0.580872	1.26182e-14	4.60481e-13
OSBPL6	-0.359134	0.00730273	0.0237012
SLC1A3	0.287456	0.0304	0.0789376
XRCC5	0.188117	6.65123e-07	6.22676e-06
LXN	-0.331753	0.000901868	0.00391463
SP140	-0.344977	0.00678378	0.0222587
MKNK1	-0.0503278	0.146435	0.275436
TNS1	-1.67342	1.82131e-30	6.30061e-28
REXO1	0.235956	7.6921e-06	5.69489e-05
SAR1A	-0.0425185	0.308629	0.475691
CDC14A	0.0191838	0.755352	0.854149
RAPGEF3	-0.428655	2.86432e-06	2.33977e-05
CEACAM1	0.389606	0.00246584	0.00933906
SENP1	0.324223	2.59436e-13	7.73059e-12
DUSP13	-0.247321	0.34682	0.516977
CIC	0.024939	0.66878	0.793844
LIPE	-0.204513	0.0595711	0.136569
FDFT1	0.040283	0.691903	0.810717
PAFAH1B3	0.435587	9.39222e-08	1.05346e-06
OPHN1	-0.171844	0.0231879	0.0630839
AFM	-0.456167	0.233576	0.389656
KIF22	0.607808	4.33614e-23	5.03461e-21
SCGN	0.747531	0.00691302	0.0226049
CARMIL1	0.440382	4.78522e-12	1.16252e-10
PGM1	-0.155755	0.030726	0.0796611
DDX1	0.213761	4.15222e-08	4.99801e-07
DNM2	0.16823	0.00592123	0.0198439
EPB41L2	-0.0700703	0.429917	0.598259
RIMS1	-1.52461	1.39132e-12	3.7161e-11
MOXD1	-0.977425	1.289e-12	3.46849e-11
STX7	-0.125257	0.00931731	0.029211
RABL2B	0.227735	2.96671e-06	2.41755e-05
KEAP1	0.277507	3.05781e-07	3.08265e-06
DDX43	-0.358194	0.0400315	0.0989949
PTPRH	-0.0190687	0.873036	0.928508
DCT	-0.685396	0.000166633	0.000887592
SLC35C2	0.187601	0.00128843	0.00533611
CRYBG3	-0.322373	0.000697499	0.00312615
EPHA6	-1.78513	2.89781e-15	1.15608e-13
SCTR	-0.741006	0.00142351	0.00581787
RFX3	0.340587	5.89159e-05	0.000352475
RIF1	0.214963	1.7525e-05	0.000120182
RAB21	-0.142499	0.00130226	0.00538638
SLC4A4	-0.0762969	0.660028	0.787815
SMARCA2	-0.325361	2.15599e-05	0.000144669
RDH8	0.163289	0.512975	0.672957
SESN1	-0.00469734	0.964228	0.980518
MID2	-0.70496	4.93573e-10	8.55781e-09
DNAAF6	0.321848	0.264616	0.426873
COL5A3	0.191168	0.0767382	0.167212
SRCAP	0.242321	1.42888e-06	1.243e-05
PUM3	0.449267	1.15178e-09	1.86631e-08
CPB2	0.155878	0.435934	0.604153
CHRNA3	-2.16523	3.1186e-24	4.24558e-22
KCNN2	-0.44278	0.000417834	0.00199297
CNOT4	-0.0195269	0.547748	0.701501
PSEN1	0.000687812	0.986882	0.993115
CPOX	0.495367	1.92169e-19	1.3826e-17
CLDND1	-0.104808	0.0270257	0.0716348
MOK	-0.0116195	0.893585	0.940158
HSP90AA1	0.3051	2.70085e-06	2.21844e-05
RBL1	0.659254	1.19658e-26	2.49733e-24
DLGAP4	-0.0323539	0.555968	0.708057
IGSF9B	-0.183519	0.241047	0.398774
CFHR2	-0.444585	0.638383
CROCCP3	-0.51018	2.89638e-08	3.59782e-07
NDC80	0.691007	2.44155e-17	1.30908e-15
AP4E1	0.0819521	0.112474	0.224949
RSBN1	-0.049143	0.281205	0.445985
MAGI3	0.00159335	0.979139	0.988865
CXCL2	0.399225	0.00960439	0.030003
AFP	-0.895915	0.00448466	0.01566
COL4A4	-0.771797	5.57183e-06	4.27944e-05
TCF7	-0.115457	0.292747	0.458588
OSTM1	-0.279287	8.95538e-06	6.55711e-05
CDH7	0.252427	0.331191	0.499932
IMPG2	-0.538447	3.68355e-06	2.93447e-05
PCNP	0.0888595	0.0123731	0.0372092
EXD2	0.0526845	0.232698	0.388474
ARG2	0.492926	2.42573e-06	2.01242e-05
MEF2C	-0.733757	1.23044e-12	3.33043e-11
PTPRC	-0.218604	0.109756	0.22074
CACNA1S	0.321435	0.123657	0.242253
PKP1	-0.0346611	0.892676	0.939557
UBA5	0.11546	0.0151905	0.044292
STK17B	-0.154366	0.0480334	0.11489
CDC14B	0.166871	0.00707173	0.0230448
ZNF510	0.0265742	0.613034	0.752706
LRP2	0.831364	0.000735771	0.00327069
ZNF506	-0.257936	0.00014615	0.000788466
JMJD4	0.149996	0.0109577	0.0335907
DUSP12	0.116036	0.0145274	0.0426492
AACS	0.26181	0.000175016	0.000926285
DELE1	-0.00471622	0.912783	0.952047
SLC13A1	-0.626021	0.0649195	0.146399
CADPS2	0.0906559	0.243142	0.401368
PCDHB4	-0.961113	1.09314e-15	4.66707e-14
PCDHA6	-0.583089	0.000996378	0.00426114
PCDHGA2	-0.540913	4.75975e-06	3.7139e-05
HSPB11	-0.0117723	0.83862	0.907101
PHLPP1	0.287668	0.00010145	0.000569325
ATP8B1	0.0686563	0.467935	0.633522
IL12RB2	0.651517	2.74942e-08	3.42201e-07
SMARCD3	-0.577496	2.28052e-08	2.8875e-07
WDR70	0.112028	0.0292569	0.0765121
FYB1	-0.197596	0.0828577	0.177695
MPP4	-0.213423	0.13741	0.262507
STRADB	0.0438421	0.526808	0.684125
BZW1	0.185968	9.45089e-05	0.000534291
PGR	-1.66353	3.82807e-29	1.11118e-26
C1QTNF3	-0.843075	5.48523e-10	9.46643e-09
ME2	0.241161	0.000312884	0.0015468
C5orf22	0.250014	1.51414e-05	0.000105009
CCNT2	-0.0134089	0.797619	0.881999
FAM135A	0.19536	0.0176865	0.0502724
COL19A1	-1.98383	2.34535e-24	3.39418e-22
EPB41L3	-0.0595149	0.610014	0.750273
COBLL1	-0.279803	0.000469421	0.00220994
DLG3	0.274011	8.17237e-05	0.000470353
KCNK2	-1.66751	1.66862e-14	5.98132e-13
SERTAD4	-0.898736	4.7758e-10	8.31476e-09
TRAF5	-0.271367	0.00101987	0.00434813
MRPL22	0.139203	0.0158336	0.0458679
GEMIN5	0.384481	3.29617e-15	1.30572e-13
OPRK1	0.736535	0.00383348	0.013662
NFE2L1	0.0772665	0.128795	0.249942
SEMA5B	-0.126083	0.26537	0.427721
GSK3B	0.143254	0.000522751	0.00242961
ITGB5	-0.186472	0.00673867	0.0221366
ERC1	-0.207664	0.00619712	0.0206123
XPO1	0.336809	1.70145e-14	6.06888e-13
LINC01587	-0.627376	0.00359675	0.0129398
RNF13	-0.0531701	0.272824	0.436309
TRPM3	-0.317794	0.0668345	0.149847
PALB2	0.382196	8.42202e-16	3.66383e-14
DOP1A	0.0212809	0.761092	0.858142
LYRM2	0.0635895	0.192763	0.337841
BCKDHB	0.0825674	0.237851	0.39503
KAT6A	0.115251	0.0267293	0.0709528
TUT7	-0.00356359	0.950322	0.97384
ULK2	-0.266652	0.00254137	0.00957746
GRHL2	0.352274	5.79994e-05	0.000347659
TNPO1	0.155068	0.000634069	0.00287809
PLOD1	0.24967	6.43577e-05	0.000380845
P2RX5	-0.550613	0.000592615	0.00270822
ITGAE	0.441217	4.3866e-10	7.67154e-09
DIS3	0.251721	1.88955e-06	1.6072e-05
PIBF1	0.0513577	0.353544	0.524065
TDRD3	-0.0265547	0.619474	0.757335
AC000061.1	-0.474617	0.0507876	0.120085
NUFIP1	0.310978	7.66302e-07	7.06915e-06
PDS5B	0.197953	0.000843044	0.00368814
OXCT1	0.0639088	0.61701	0.755713
RRAGB	-0.315903	2.97987e-07	3.01129e-06
EPYC	-0.161066	0.563665	0.714394
CYLD	-0.204543	0.00153751	0.00622684
SLC27A5	0.273134	0.00399694	0.0141695
ZNF324	-0.00752682	0.886568	0.93626
ZNF671	-0.698174	1.33949e-16	6.49266e-15
ZNF416	-0.0993532	0.187349	0.33116
ZNF586	-0.0762818	0.181894	0.32426
ZNF446	-0.0412209	0.437385	0.605548
ZNF264	-0.258405	0.000162241	0.00086639
RPS5	0.0704921	0.333628	0.502548
FAT1	0.430552	1.1442e-06	1.01546e-05
YTHDC1	-6.51564e-05	0.998162	0.998982
CHMP2B	0.061143	0.292005	0.457723
SMAP2	-0.108342	0.162866	0.29852
PPIE	0.00170533	0.971795	0.984579
ZMPSTE24	0.0417378	0.378255	0.548729
STARD7	0.355323	2.50652e-17	1.34107e-15
NOA1	0.216292	6.70332e-06	5.03891e-05
REST	0.0413762	0.336524	0.505601
HAL	0.33229	0.0380075	0.0948769
SSH1	-0.0486505	0.371926	0.54268
GSTP1	0.0112314	0.899299	0.943966
APLP2	0.00255373	0.965083	0.980951
FAM234B	0.418299	5.12248e-05	0.0003113
SLCO1A2	0.310893	0.194364	0.339891
WBP11	0.310046	2.00529e-13	6.0976e-12
EIF3I	0.27414	1.05809e-08	1.42509e-07
NKAIN1	0.104687	0.584984	0.731187
COL16A1	-0.575885	1.44895e-07	1.56172e-06
TXLNA	0.200784	1.64753e-06	1.41758e-05
APOB	-0.257279	0.390133	0.560793
NCOA1	-0.203504	5.4493e-06	4.19939e-05
AGBL5	0.171412	0.00315459	0.0115606
EFR3B	0.314287	0.0217891	0.059914
KIF3C	-0.171764	0.102004	0.208689
RAB10	0.065229	0.150099	0.280614
GCKR	-0.446533	0.0171041	0.048884
HADHA	0.0277698	0.569277	0.718697
MAPRE3	-0.430509	3.1466e-05	0.000202169
CAD	0.568898	1.97564e-21	1.84785e-19
CD59	-0.399854	1.29916e-06	1.13997e-05
CD82	-0.183452	0.0313842	0.081068
BCORL1	0.195028	0.00886837	0.0280157
ATRX	-0.277575	3.97099e-07	3.91037e-06
AK6	0.0487136	0.420683	0.589731
FCN1	-0.661031	1.77932e-05	0.000121838
MYNN	0.0309786	0.51258	0.672631
MECOM	-0.0524258	0.624575	0.761561
SCAMP1	-0.101865	0.0611443	0.139492
PREP	0.392792	7.58809e-09	1.05202e-07
HACE1	0.0873112	0.150318	0.280877
SEH1L	0.380522	3.45954e-10	6.15683e-09
WDR47	-0.0656901	0.213952	0.365082
WDFY1	0.168449	0.0010163	0.00433568
OVGP1	0.0342938	0.763484	0.859668
SLC25A24	0.0945619	0.145219	0.273719
MAP3K4	0.183027	0.000204727	0.00106293
PILRA	0.0852827	0.463043	0.629103
IGSF9	0.170669	0.194992	0.340754
ABCB1	-0.185688	0.195413	0.341348
ZNF213	-0.033173	0.550585	0.703636
AKR1B1	-0.0627177	0.520774	0.679043
CPNE3	0.282109	2.5607e-05	0.000168468
RRN3	0.278205	1.69845e-09	2.66905e-08
CTTN	0.208793	0.00339506	0.0123133
WNT11	0.638285	0.00958181	0.0299418
MTIF2	0.238608	3.13847e-06	2.5403e-05
DDHD2	-0.0109162	0.862007	0.921856
TTC39A	-0.172451	0.158361	0.29223
EPS15	-0.0866919	0.0479545	0.114723
ORC1	1.09232	1.50712e-44	1.08743e-40
MGST2	-0.142195	0.0811218	0.174722
CHERP	0.453069	8.62556e-20	6.50226e-18
ATG16L1	0.165424	0.000183927	0.000967364
USP40	0.0279369	0.564295	0.71497
POMGNT1	0.187648	8.46173e-05	0.000484609
RAD54L	1.08978	3.27983e-47	8.28272e-43
MAST2	0.147128	0.00891072	0.0281301
DNAJA1	0.387907	9.23861e-11	1.80788e-09
B4GALT1	0.203188	0.00499745	0.0171612
CHMP5	0.111173	0.0775968	0.168634
NFX1	0.114214	0.0287059	0.0752974
AQP6	-0.148094	0.391109	0.56168
DIMT1	0.11742	0.00982783	0.0305894
IPO11	0.270952	7.3791e-09	1.02558e-07
FOLH1	-0.507033	0.00167314	0.00669668
EIF2AK1	0.0999477	0.0381822	0.095233
NME8	-0.182903	0.181985	0.324341
EPDR1	-0.329046	0.00979176	0.0304946
SNX10	0.349393	0.000230129	0.00117942
SEPHS1	0.199332	8.66742e-05	0.000494762
MRPL28	0.171128	0.00803716	0.0257262
HBQ1	1.01056	2.25611e-05	0.000150567
ITPKC	-0.043537	0.600282	0.74325
CEACAM6	0.245883	0.239434	0.396846
FAT2	-1.55027	3.47832e-18	2.10849e-16
RBM22	0.0959805	0.0240378	0.0649344
TMED2	0.22847	2.65535e-06	2.18462e-05
ERO1B	-0.270841	0.0137154	0.0406623
ZFAND6	0.0207228	0.654966	0.783872
HSD17B2	-0.158329	0.341704	0.511467
TXLNG	0.338325	2.56784e-08	3.21422e-07
PPEF1	0.215614	0.0814283	0.175254
LAT2	-0.264743	0.00660967	0.021761
HUWE1	0.232987	5.89223e-06	4.48799e-05
ZW10	0.474684	1.45145e-22	1.55314e-20
ALG9	0.0610857	0.213154	0.364003
MYBPC2	-0.412796	0.0167828	0.0481263
NOX4	-0.281059	0.0163597	0.047135
ACOX3	-0.0515215	0.384249	0.555081
MTMR2	0.114719	0.0404408	0.0998409
PPP1R15A	-0.0873219	0.264301	0.426542
HSD17B14	-0.255814	0.0545137	0.127174
TRIP6	-0.211538	0.0376742	0.0941985
ACHE	-0.68299	0.000199496	0.00103908
FTL	-0.139936	0.0800681	0.172863
SRRT	0.337985	7.98251e-15	2.98425e-13
BAX	0.193923	0.00722266	0.0234701
NLK	0.141656	0.00395859	0.0140491
PIGS	0.236783	3.03223e-05	0.000195717
ADAMTS2	0.164138	0.201411	0.349
TMPRSS11E	-1.25953	0.00018766	0.00098454
ATXN7L3	0.264802	3.58824e-08	4.37017e-07
PGS1	0.155932	8.53696e-05	0.000488253
PSMC5	0.112523	0.00912167	0.0286903
UIMC1	0.0549111	0.176963	0.317387
CETP	-0.236564	0.0311352	0.0805361
MMP2	-0.539064	2.85863e-05	0.000185747
MT3	0.357738	0.127537	0.248039
LPCAT2	-0.10809	0.250216	0.409862
GNAO1	-1.64555	5.79989e-20	4.48599e-18
OGFOD1	0.170741	2.30961e-05	0.000153549
SH3BP2	0.0464232	0.378827	0.549305
NOP14	0.466317	2.73804e-19	1.92605e-17
ADD1	-0.19561	4.06661e-05	0.000253571
L2HGDH	0.414805	4.04454e-13	1.17334e-11
TXNDC16	0.0866661	0.220939	0.373835
RTRAF	-0.0670627	0.187934	0.331876
NID2	0.00563675	0.956544	0.976702
GMCL1	0.23396	2.64509e-06	2.17724e-05
SF3B2	0.265637	1.86295e-13	5.68874e-12
KLHL42	-0.461032	1.94282e-08	2.49431e-07
GNAS	-0.0657556	0.353508	0.524026
DNM1L	0.0555076	0.307908	0.474858
PTHLH	-0.463113	0.00110144	0.00464914
PHACTR3	-0.228598	0.292967	0.458776
ERGIC2	-0.168517	0.00949291	0.0296943
TFAP2C	-0.00654226	0.973499	0.98548
AURKA	0.76684	4.31324e-15	1.67319e-13
CASS4	-0.101164	0.363823	0.534562
PIR	0.165965	0.0750448	0.164252
AAMDC	-0.558168	3.01053e-14	1.0372e-12
RFX2	-0.156407	0.0925006	0.193497
METTL2A	0.314236	3.93501e-12	9.72336e-11
SULT2B1	0.0814282	0.66057	0.788251
ALG6	0.237	5.61401e-06	4.3053e-05
CNOT3	0.23555	1.43544e-05	0.000100165
GP6	-0.436515	0.00105568	0.00448234
PTPN4	-0.0104519	0.832907	0.903436
DDX18	0.204282	9.25067e-06	6.74788e-05
KHSRP	0.400685	4.41508e-15	1.70487e-13
GNA11	-0.0692056	0.235806	0.392405
ASAP3	-0.463391	3.4928e-06	2.79574e-05
EDEM2	0.15844	0.00528674	0.0180052
DNMT3B	0.753095	8.54642e-09	1.17361e-07
REM1	-0.770726	1.01907e-11	2.34488e-10
TPX2	0.893317	3.06317e-25	5.22674e-23
FER1L4	-0.152715	0.386136	0.556882
PDRG1	0.378198	8.88232e-09	1.21413e-07
EPB41L1	-0.109598	0.192496	0.337536
SLC15A1	-0.263435	0.2909	0.456558
DOCK9	-0.0130555	0.841367	0.90877
ANKRD10	-0.103361	0.116985	0.231827
TGDS	0.254656	7.43986e-06	5.53491e-05
DOCK3	-0.981275	1.41921e-11	3.1943e-10
C3orf18	-0.788791	8.64762e-16	3.75762e-14
COQ9	0.0845374	0.126181	0.24612
TMEM40	-0.949614	4.49579e-05	0.000277285
KIF9	0.201453	0.00160411	0.00645618
ARHGAP28	-0.717887	7.20803e-09	1.00467e-07
CRLS1	0.0857425	0.197298	0.343737
DEFB127	0.666782	0.218263	0.370521
PPP1R13B	-0.0717605	0.203836	0.35207
ATRN	0.0485078	0.534937	0.690773
SMOX	0.131524	0.193842	0.339296
SIGLEC1	0.166148	0.234463	0.390774
FKBP1A	0.108742	0.0395615	0.0980214
NSFL1C	0.156602	0.00149143	0.00606455
SLC4A11	0.342384	0.0175445	0.0499307
C20orf194	-0.703503	6.41751e-12	1.52531e-10
ZNF343	0.270586	2.67599e-07	2.72657e-06
EBF4	-0.540418	2.33446e-05	0.000154896
CPXM1	-0.403146	0.00323346	0.0118077
MAVS	-0.0673388	0.276072	0.440137
LZTS3	0.167287	0.186465	0.33002
F11	-0.816034	0.00218258	0.00842394
XRN2	0.310838	3.22928e-09	4.80699e-08
KIZ	-0.140917	0.127389	0.247805
DYNLL1	-0.0568808	0.291287	0.456951
TESC	-0.351389	0.0314017	0.0810972
SNX5	0.301439	5.88488e-08	6.88027e-07
RPL6	0.0204024	0.735807	0.841219
SIRPG	0.0677116	0.633244	0.767997
MAPKAPK5	0.16322	6.21066e-05	0.000368864
P2RX7	-0.160807	0.127367	0.247781
ESF1	-0.029159	0.709321	0.823162
RBBP9	0.0879198	0.140864	0.267487
ANAPC5	0.26629	3.41954e-11	7.20228e-10
SLC23A2	-0.0940934	0.220301	0.373043
SLC8B1	0.0885689	0.118478	0.234225
TMEM230	0.0151795	0.800615	0.883883
DZANK1	0.0532401	0.511275	0.67146
KDM2B	0.280789	9.99156e-09	1.35293e-07
CFAP61	0.731354	1.18027e-07	1.29647e-06
LHX5	-0.407384	0.119994	0.236635
TASP1	0.123947	0.0225992	0.0617616
OAS1	0.121289	0.242901	0.401131
GCN1	0.416348	3.00124e-14	1.03541e-12
RPLP0	0.141623	0.0279006	0.0735155
PXN	0.0736519	0.250564	0.410138
SIRT4	-0.324458	0.000349347	0.00170199
RPH3A	-0.170335	0.307406	0.474361
KIF16B	0.0438138	0.502344	0.663577
TRMT6	0.281338	3.82911e-05	0.000240274
CHGB	0.344743	0.176289	0.316514
PEBP1	-0.0147542	0.807713	0.888435
TBX5	0.274666	0.305114	0.472143
BRAP	0.116912	0.00184282	0.00727832
ERP29	0.0824304	0.146992	0.276288
NOS1	-1.67214	3.49901e-15	1.38174e-13
FUS	0.227088	1.60084e-07	1.71228e-06
IGBP1	-0.0974778	0.0645238	0.145662
FXYD5	-0.116235	0.242928	0.401163
ZNF302	-0.325824	8.50094e-06	6.24519e-05
GRAMD1A	0.113893	0.140945	0.267581
FXYD3	-0.171224	0.16369	0.299663
HEPH	-0.242512	0.0772475	0.16812
CDIP1	-0.151721	0.124024	0.242773
CMTM1	0.347217	1.85932e-06	1.58415e-05
KCNH4	-0.0864862	0.4833	0.647329
GANAB	0.407521	4.48312e-21	3.9379e-19
GMIP	0.160979	0.0171116	0.0488999
RBM41	-0.0535381	0.377984	0.548509
BIRC5	0.954147	3.82525e-28	9.51732e-26
LAG3	0.477394	0.000913143	0.00395456
MLF2	0.140943	0.011687	0.035454
OTUB2	0.391812	0.000661712	0.00298776
DDX24	-0.0356498	0.33403	0.502992
ZBTB25	-0.0860467	0.111666	0.223779
NECAP1	0.109441	0.0317295	0.0817926
ARHGAP4	-0.0440947	0.687423	0.807792
ANKRD24	-0.286447	0.00391624	0.0139216
DHX32	-0.0543666	0.424048	0.592933
RCOR1	0.348201	7.4663e-08	8.55103e-07
GPATCH2L	-0.0778224	0.131158	0.253633
LTBP4	-0.690438	3.32476e-14	1.13692e-12
BLVRB	-0.0367457	0.687586	0.807825
SLC9A1	-0.0231833	0.814636	0.892823
SPTLC1	0.297937	3.75173e-09	5.5132e-08
PAPOLA	0.16494	2.39113e-05	0.000158323
CCNK	0.231259	3.74029e-06	2.97422e-05
PCBP4	-0.0512892	0.455864	0.622447
RGS1	-0.0862993	0.499873	0.661491
YPEL3	-0.519215	3.6131e-13	1.05667e-11
MRPS33	0.120507	0.0746334	0.163572
NDUFB2	0.0351283	0.556156	0.708239
NUDC	0.3144	3.95781e-09	5.78741e-08
MAEA	0.20838	3.49134e-05	0.000221557
ICAM1	0.416589	0.000126928	0.000697199
STRN4	0.195141	8.99556e-05	0.000511355
IRAK3	-0.144288	0.296201	0.462206
LYZ	-0.502159	0.00503992	0.0172953
SI	-0.850335	0.00360189	0.0129551
MUL1	0.0848622	0.0686843	0.153084
TFAP4	0.304936	2.21505e-06	1.85408e-05
PDCD7	0.136129	0.0016617	0.00665616
SPG21	0.061211	0.138876	0.264657
FETUB	-0.0670304	0.840431	0.908126
DNAJB11	0.184997	0.0032403	0.0118297
P3H2	-0.427151	0.00436978	0.0153136
THPO	1.35919	6.20578e-12	1.47917e-10
CHRD	-0.405438	0.000736074	0.00327175
FLT3LG	-0.468961	1.43592e-09	2.28638e-08
RAB11FIP3	-0.00219474	0.977741	0.988189
GNPTG	-0.166071	0.00168334	0.00673216
ZNF268	-0.1377	0.0901873	0.189795
GOLGA3	0.0243938	0.666589	0.792494
PABPC4	-0.123746	0.0467818	0.112456
CD209	-0.0418623	0.755198	0.854108
CERS4	-0.267671	0.0929632	0.194285
MCOLN1	0.0459386	0.402218	0.572199
USP48	0.214646	1.33393e-05	9.36514e-05
EFNB1	0.202022	0.0275737	0.0728076
PDPR	-0.106955	0.113066	0.225841
AARS1	0.324072	3.30273e-07	3.30516e-06
GLG1	0.049452	0.297406	0.463452
KIF4A	0.93765	2.59879e-31	1.05006e-28
TNRC6A	-0.117385	0.00992287	0.0308301
PLEKHG2	-0.0337353	0.663046	0.789916
DLL3	1.09813	4.35762e-07	4.25847e-06
NAT14	0.0309436	0.763176	0.859475
PITPNM2	-0.060346	0.436544	0.604746
EXOC1	0.00242307	0.959753	0.978449
RBM27	-0.00661915	0.872438	0.928156
POU4F3	0.356233	0.0297052	0.077474
OSBPL8	0.0318163	0.588721	0.734421
DTX2	0.197781	0.0188967	0.0531619
NLRC4	0.0312924	0.719277	0.830271
PUS7	0.684814	6.32479e-19	4.27639e-17
LAMB4	-0.289982	0.0569092	0.131692
NRCAM	-0.0232811	0.899035	0.943823
LAMB1	-0.00713775	0.926597	0.959933
SLC26A4	-0.374473	0.00205504	0.007994
SLC26A3	-1.63056	8.49433e-09	1.16773e-07
DLD	0.192614	0.00145287	0.00592685
WDR7	-0.0139265	0.821968	0.8971
TXNL1	0.0423199	0.426868	0.595542
IL5RA	-0.546086	0.000213005	0.00110115
ABCC6	-0.201076	0.104166	0.212073
CMTM6	0.00962706	0.865057	0.923807
ITGA6	0.297104	0.000765428	0.00338317
RAPGEF4	0.014914	0.882836	0.933991
MAP3K20	-0.748121	1.7648e-12	4.63039e-11
SMPX	-2.54021	2.33117e-17	1.25527e-15
FH	0.268691	2.72864e-06	2.23944e-05
SEL1L3	0.0272708	0.712382	0.825406
TF	0.329059	0.178794	0.320032
CDV3	0.176946	2.58083e-05	0.000169594
MYO15A	-0.206835	0.0561336	0.130264
ALKBH5	0.0902045	0.045951	0.110823
APOH	0.381631	0.144748	0.273097
NLRP1	-0.372026	0.000444905	0.00210815
PITPNM3	-0.66249	2.56649e-06	2.11876e-05
SPAG7	-0.0933377	0.0593063	0.136123
ORC6	0.80314	1.18018e-21	1.1419e-19
ZFHX4	-0.982861	4.60082e-10	8.02395e-09
SLC17A6	-0.259497	0.599324	0.742586
CPA1	-2.47317	2.30218e-15	9.37712e-14
ZC3HC1	0.184569	9.18063e-05	0.000520411
ESR1	-0.568719	2.27448e-06	1.89911e-05
RGS17	-0.372902	4.20126e-05	0.000261096
ANGPT2	0.142685	0.147084	0.276409
TMEM101	0.103218	0.056031	0.130071
CD200	-0.495248	1.37748e-07	1.49297e-06
CCDC80	-1.32014	1.55606e-16	7.46361e-15
CMA1	-1.76198	9.76535e-14	3.12594e-12
PSME1	0.209591	0.00240114	0.00912306
PPP2R3C	-0.0624404	0.113272	0.226146
HAUS4	0.226785	5.28982e-05	0.000320198
JPH4	-0.41123	0.00159782	0.00643492
MYH7	0.464264	0.0169915	0.048631
CEBPE	-0.412209	0.0151129	0.0441015
SLC7A8	0.055371	0.640321	0.773312
OSGEP	0.0991965	0.0366766	0.0922292
SLC22A17	-0.877234	4.65476e-11	9.60368e-10
RNF31	0.242491	5.19767e-07	4.97007e-06
SCFD1	0.0483489	0.314013	0.481843
G2E3	0.292359	1.68895e-07	1.79741e-06
HECTD1	0.0766984	0.144768	0.273104
HNRNPC	0.285026	2.38829e-15	9.70435e-14
RPGRIP1	0.023855	0.815826	0.893448
SUPT16H	0.42279	7.71814e-20	5.86196e-18
TOX4	0.0510649	0.164259	0.300404
GEMIN2	0.259137	5.42784e-07	5.17448e-06
TGM1	-1.1399	1.88398e-09	2.93415e-08
TINF2	-0.0586699	0.188527	0.332571
DAZL	-0.986962	4.51184e-09	6.52202e-08
TBL1Y	-1.08431	0.000534508	0.00247628
SEMA6A	-0.315884	0.0297615	0.0775898
TRPM7	0.081134	0.133185	0.25657
TYRO3	0.299463	0.00067564	0.00304276
WDR76	0.712112	7.74152e-26	1.46442e-23
CAPN3	-0.588843	8.28646e-08	9.38605e-07
SNAP23	-0.0820831	0.0586902	0.134979
TBX15	0.182524	0.239767	0.397254
PHGDH	0.418554	0.0052865	0.0180052
COL9A3	0.0527877	0.791178	0.87803
EZR	0.2854	0.000529296	0.00245529
MYL6	-0.460466	1.18697e-12	3.2333e-11
AGO1	0.153597	0.00301026	0.0111015
TEKT2	0.304669	0.0992798	0.204241
CLSPN	0.788226	5.70573e-24	7.40821e-22
RFFL	0.1988	0.000218516	0.00112561
UNC13D	0.0562671	0.640347	0.773325
MFSD11	-0.0641205	0.164949	0.301349
DPYSL2	-0.192675	0.0185775	0.0523688
TGFB2	-0.394821	0.00199933	0.00781037
GPATCH2	0.101405	0.0197015	0.0550457
NUP50	0.440265	3.28028e-21	2.94275e-19
COMT	0.1434	0.0291528	0.0762952
ADA2	-0.121569	0.306564	0.473592
AC016026.1	-0.672522	7.25605e-09	1.0099e-07
VNN3	-0.580928	0.0066476	0.0218673
ECHDC1	0.0471095	0.378584	0.549032
LRRFIP2	-0.0964205	0.0245544	0.0661107
SEC22C	-0.024126	0.596853	0.740688
[truncated: 54,494 more rows]

## Sheet: heatmap of co-expression genes
CDCA5	0.864516
RANBP1	0.846171
ORC1	0.837174
RAD54L	0.835755
DTL	0.835143
NCAPH	0.834089
FEN1	0.825265
GTSE1	0.823231
EXO1	0.820602
BIRC5	0.817846
ASF1B	0.814766
TIMELESS	0.809208
KPNA2	0.807795
RAD51	0.806962
MCM10	0.80626
RACGAP1	0.80449
KIF2C	0.804365
CENPM	0.803855
MCM2	0.801089
BUB1	0.799021
CDC25A	0.79894
CCNA2	0.796893
ORC6	0.795265
KIF4A	0.793909
SPAG5	0.793358
MCM4	0.793255
NCAPG	0.79131
CHAF1B	0.790255
KIFC1	0.79003
KIF23	0.789893
ZWINT	0.786522
BUB1B	0.785806
FOXM1	0.783683
CDC6	0.783217
GINS3	0.782563
KIF18B	0.782244
MCM5	0.782078
CDCA8	0.781281
PLK1	0.779423
PLK4	0.779257
RFC4	0.7784
CCNF	0.778071
TRAIP	0.777879
MCM3	0.776626
TPX2	0.776491
KIF22	0.77192
E2F1	0.771236
HASPIN	0.770557
KNSTRN	0.770157
AUNIP	0.76953
CHEK1	0.769383
CCNB2	0.767602
UBE2T	0.767077
HROB	0.766697
MELK	0.765155
GINS2	0.76263
SKA3	0.762196
CENPN	0.761454
CCNB1	0.761357
RFC5	0.761102
WDHD1	0.760716
FANCA	0.760051
MKI67	0.759994
MAD2L1	0.759971
CHEK2	0.759917
KIF11	0.758776
AURKB	0.758442
CENPO	0.757453
E2F7	0.757339
MCM7	0.756999
POC1A	0.756365
CENPH	0.755763
CDT1	0.754804
SSRP1	0.754491
DLGAP5	0.754195
TACC3	0.753714
LMNB1	0.753706
NCAPG2	0.75365
TYMS	0.753622
DDIAS	0.753423
SNRPA	0.753359
CENPI	0.753266
PAICS	0.753119
HJURP	0.752524
NEK2	0.751585
MCM6	0.751087
EZH2	0.750851
KIF20A	0.75065
POLQ	0.75042
WDR62	0.749409
SPC25	0.749167
KIF18A	0.74739
TICRR	0.747148
CDC20	0.746674
PCNA	0.746375
CDCA4	0.745673
RCC1	0.745087
FANCI	0.744914
RAN	0.744032
LIG1	0.743998
CEP55	0.743844
ERCC6L	0.742772
UHRF1	0.74227
SHCBP1	0.741615
ATAD2	0.74096
GINS1	0.740357
VRK1	0.739403
BRIP1	0.739079
ESPL1	0.738739
XRCC2	0.738108
NCAPD3	0.737917
PRIM1	0.737525
ARHGAP11A	0.736858
KIF15	0.736788
BRCA1	0.73659
RAD51AP1	0.736498
PARPBP	0.735612
EWSR1	0.73557
PES1	0.73528
RFC3	0.735159
CLSPN	0.734249
PTBP1	0.734126
ZNF367	0.732835
TEDC2	0.732549
TK1	0.732493
LMNB2	0.732175
CIP2A	0.73161
RFC2	0.731575
OIP5	0.73131
ANLN	0.729992
FAM72B	0.729891
TOMM40	0.729875
EFTUD2	0.729708
TROAP	0.729051
CDK1	0.729018
SKA1	0.725478
CSTF2	0.725305
TIPIN	0.725237
DKC1	0.724444
NUP85	0.72434
AURKA	0.724163
RRM1	0.722856
PKMYT1	0.722733
RFWD3	0.720995
DIAPH3	0.720951
CDCA2	0.720192
PPAT	0.719848
TRMU	0.719783
NUP93	0.718714
CHAF1A	0.718208
CDC25C	0.718193
DNA2	0.718113
MYO19	0.717846
ILF2	0.717633
ZWILCH	0.716805
BLM	0.716428
TUBG1	0.716263
RECQL4	0.716007
NOL11	0.715905
CKAP2L	0.715612
TRIP13	0.715466
NSD2	0.715414
CCT5	0.71536
CENPA	0.71514
GINS4	0.715136
DBF4	0.714724
TTK	0.713877
DSCC1	0.71382
POLD2	0.71365
HDHD5	0.711903
BYSL	0.711879
CTPS1	0.711372
FBXO5	0.709935
CCDC86	0.709873
CENPF	0.709306
STIP1	0.709243
DNMT1	0.70881
NCAPD2	0.708663
CEP85	0.707736
TFDP1	0.706079
POLE2	0.70605
HMMR	0.706009
SLC25A19	0.705609
E2F2	0.703705
ESCO2	0.703703
MYBL2	0.703632
DTYMK	0.703574
MTFR2	0.702743
DEPDC1	0.701858
POLD1	0.70116
CCT7	0.700837
NASP	0.700817
DEPDC1B	0.699977
EBNA1BP2	0.699259
TOP2A	0.699097
SRSF7	0.698691
EMC8	0.698353
SUV39H1	0.698338
SGO1	0.696716
NDC80	0.696608
KIF24	0.695637
STIL	0.695464
PIMREG	0.693599
SLBP	0.693208
FANCB	0.69315
BUB3	0.692924
CDC7	0.692265
FAM136A	0.691274
PBK	0.691101
PA2G4	0.688597
HMBS	0.688524
NOP56	0.688448
IQGAP3	0.6882
SHMT2	0.687042
PTTG1	0.683146
TONSL	0.68097
HSPD1	0.680383
PSRC1	0.680304
H2AZ1	0.679602
CCNE2	0.679545
CDCA3	0.678707
CKS1B	0.678308
NUP37	0.676882
CHTF18	0.674607
HAUS8	0.674264
NUF2	0.67332
MTHFD2	0.672815
MTHFD1	0.671939
THOP1	0.668565
STMN1	0.665931
SRSF1	0.661752
SAPCD2	0.660897
MRTO4	0.660255
PCLAF	0.657108
TTF2	0.656602
HELLS	0.655013
LRR1	0.653241
SKP2	0.652527
GMNN	0.647673
CKS2	0.636246
POLR2D	0.634838
CDKN3	0.633539
MIS18A	0.631686
UBE2C	0.62995
TUBA1B	0.61709
SRSF2	0.609771
FAM72D	0.605223
POLA2	0.604585
PRC1	0.543493
XRCC3	0.541638
RNASEH2A	0.474016
FANCG	0.438936
NOP2	0.398483
MND1	0.335483
NUSAP1	0.306535
